# Supplementary material for: Transcriptional profiling unravels potential metabolic activities of the olive leaf non-glandular trichome
Source: Front Plant Sci. 2015 Aug 13;6:633. doi: 10.3389/fpls.2015.00633 (PMC4534801; doi:10.3389/fpls.2015.00633)
Supplement: Supplementary file 2 [file Table2.XLSX]

## Sheet: Blast2GO table
Seq. Name	Seq. Description	Seq. Length	#Hits	min. eValue	mean Similarity	#GOs	GOs	Enzyme Codes	InterProScan
GRNLHQF01ASHCV	peptidyl-prolyl cis-trans isomerase	353	20	2.83175e-15	81.15%	12	F:translation initiation factor activity; P:translational initiation; F:translation elongation factor activity; P:translational frameshifting; P:protein peptidyl-prolyl isomerization; P:protein folding; P:peptidyl-lysine modification to hypusine; P:positive regulation of translational termination; F:ribosome binding; F:peptidyl-prolyl cis-trans isomerase activity; P:positive regulation of transla…	EC:5.2.1.8	IPR002130 (PRINTS); G3DSA:2.40.100.10 (GENE3D), PTHR11071 (PANTHER)
GRNLHQF01ASD3X	cytochrome p450	459	20	1.06578e-20	90.65%	4	F:heme binding; F:electron carrier activity; F:aromatase activity; P:oxidation-reduction process	EC:1.14.14.1	no IPS match
GRNLHQF01ASD3P	chaperone protein dnaj 15-like	218	20	8.57739e-14	83.4%	6	P:protein folding; F:unfolded protein binding; P:phototropism; F:cytoskeletal protein binding; F:heat shock protein binding; P:positive gravitropism	-	no IPS match
GRNLHQF01ASBIN	protein oberon 4-like	437	20	2.1522e-22	82.9%	1	F:zinc ion binding	-	IPR004082 (PFAM); PTHR21736 (PANTHER), PTHR21736:SF16 (PANTHER)
GRNLHQF01ASAZX	polyubiquitin	461	16	1.68933e-06	68.69%	35	P:viral process; P:endosomal transport; P:negative regulation of ubiquitin-protein ligase activity involved in mitotic cell cycle; P:MyD88-independent toll-like receptor signaling pathway; P:positive regulation of I-kappaB kinase/NF-kappaB cascade; P:DNA repair; P:toll-like receptor 3 signaling pathway; P:M/G1 transition of mitotic cell cycle; P:toll-like receptor 4 signaling pathway; P:Toll sign…	-	no IPS match
GRNLHQF01ASAX3	nucleolysin tiar-like	343	20	2.2218e-11	69.55%	2	F:nucleotide binding; F:mRNA 3'-UTR binding	-	no IPS match
GRNLHQF01ASAUI	pinus taeda anonymous locus cl3848contig1_03 genomic sequence	413	20	1.46944e-26	84.1%	1	F:calcium ion binding	-	IPR002048 (PFAM); IPR011992 (G3DSA:1.10.238.GENE3D); IPR018247 (PROSITE); PTHR10891 (PANTHER), PTHR10891:SF234 (PANTHER)
GRNLHQF01ARYPW	dihydrofolate reductase	440	20	3.61164e-11	78.05%	5	F:dihydrofolate reductase activity; F:NADP binding; P:nucleotide biosynthetic process; P:glycine biosynthetic process; P:oxidation-reduction process	EC:1.5.1.3	IPR001796 (PFAM); IPR024072 (G3DSA:3.40.430.GENE3D); PTHR11549 (PANTHER)
GRNLHQF01ARYPL	photosystem i p700 apoprotein a2	148	20	2.21337e-10	75.95%	11	F:electron carrier activity; P:transport; F:magnesium ion binding; P:protein-chromophore linkage; F:chlorophyll binding; F:4 iron, 4 sulfur cluster binding; C:integral to membrane; C:photosystem I; P:photosynthesis; C:chloroplast thylakoid membrane; P:electron transport chain	-	SignalP-NN(euk) (SIGNALP)
GRNLHQF01ARYJ5	eukaryotic translation initiation factor 3 subunit l isoform 2	153	20	4.84499e-05	90.85%	6	C:eukaryotic translation initiation factor 3 complex; C:fibrillar center; P:translational initiation; C:nucleoplasm; F:protein binding; F:translation initiation factor activity	-	SignalP-NN(euk) (SIGNALP)
GRNLHQF01ARYDI	conserved hypothetical protein	199	4	4.01271e-11	86.5%	3	C:ribosome; F:structural constituent of ribosome; P:translation	-	no IPS match
GRNLHQF01ARXV3	protein phosphatase 2c family protein	330	20	7.08175e-21	81.0%	2	P:metabolic process; F:phosphoprotein phosphatase activity	EC:3.1.3.16	no IPS match
GRNLHQF01ARX8X	upf0051 protein chloroplastic-like	457	20	4.43043e-98	97.0%	16	F:DNA-directed RNA polymerase activity; P:cytochrome complex assembly; C:mitochondrial respiratory chain; P:response to red light; F:ATPase activity, coupled to transmembrane movement of substances; P:iron-sulfur cluster assembly; P:regulation of response to red or far red light; P:regulation of transcription, DNA-dependent; P:DNA-dependent transcription, initiation; P:cellular iron ion homeostas…	EC:2.7.7.6	IPR000825 (PFAM); PTHR30508 (PANTHER), PTHR30508:SF1 (PANTHER), SSF101960 (SUPERFAMILY)
GRNLHQF01ARX53	eukaryotic translation initiation factor 5a	349	20	7.50987e-15	75.65%	6	F:translation elongation factor activity; P:peptidyl-lysine modification to hypusine; F:ribosome binding; P:positive regulation of translational elongation; P:positive regulation of translational termination; P:translational frameshifting	-	IPR001884 (PANTHER); IPR012340 (G3DSA:2.40.50.GENE3D); IPR014722 (G3DSA:2.30.30.GENE3D); IPR020189 (PFAM)
GRNLHQF01ARX3Q	m030_arath ame: full=uncharacterized mitochondrial protein g00030 ame: full=orf107a	182	6	1.51271e-30	97.67%	1	C:mitochondrion	-	no IPS match
GRNLHQF01ARVVC	o-glucosyltransferase rumi homolog	273	20	1.38933e-19	80.5%	3	F:RNA binding; F:adenosine deaminase activity; P:RNA processing	EC:3.5.4.4	IPR006598 (PFAM); IPR008539 (PTHR12203:PANTHER); PTHR12203 (PANTHER)
GRNLHQF01ARVLA	---NA---	375	0			4	F:superoxide dismutase activity; P:superoxide metabolic process; F:metal ion binding; P:oxidation-reduction process		IPR001189 (PANTHER); IPR019831 (SUPERFAMILY); PTHR11404:SF2 (PANTHER)
GRNLHQF01ARVJF	40s ribosomal protein s29	414	20	1.66663e-28	94.3%	4	C:ribosome; F:metal ion binding; F:structural constituent of ribosome; P:translation	-	IPR001209 (PFAM); IPR018271 (PROSITE); PTHR12010 (PANTHER), PTHR12010:SF2 (PANTHER)
GRNLHQF01ARV4C	casein kinase i isoform delta-like	428	4	0.00985294	86.0%	3	F:ATP binding; P:protein phosphorylation; F:protein serine/threonine kinase activity	EC:2.7.11.0	tmhmm (TMHMM)
GRNLHQF01ARUQ6	e3 ubiquitin-protein ligase upl2-like	135	7	2.101e-07	85.29%	4	C:intracellular; F:acid-amino acid ligase activity; F:binding; P:cellular protein modification process	EC:6.3.2.0	SignalP-NN(euk) (SIGNALP)
GRNLHQF01ARU27	---NA---	120	0			1	F:protein binding		IPR001024 (PROFILE)
GRNLHQF01ARSTC	photosystem i p700 chlorophyll a apoprotein a2	295	20	2.78411e-27	99.6%	10	F:metal ion binding; P:transport; P:protein-chromophore linkage; F:chlorophyll binding; F:4 iron, 4 sulfur cluster binding; C:integral to membrane; C:photosystem I; P:photosynthesis; C:chloroplast thylakoid membrane; P:electron transport chain	-	IPR001280 (G3DSA:1.20.1130.GENE3D); SignalP-NN(euk) (SIGNALP), tmhmm (TMHMM), SSF81558 (SUPERFAMILY)
GRNLHQF01ARSL6	rrna intron-encoded homing endonuclease	434	19	2.27397e-25	78.26%	1	F:endonuclease activity	-	no IPS match
GRNLHQF01ARSCL	glutaredoxin	244	20	2.79282e-07	87.7%	3	P:cell redox homeostasis; F:electron carrier activity; F:protein disulfide oxidoreductase activity	-	no IPS match
GRNLHQF01ARRLN	mitochondrial peroxiredoxin prx1	166	20	3.09273e-20	94.9%	4	P:cell redox homeostasis; F:peroxiredoxin activity; F:peroxidase activity; P:oxidation-reduction process	EC:1.11.1.15; EC:1.11.1.7	IPR012336 (SUPERFAMILY); IPR019479 (PFAM); G3DSA:3.30.1020.10 (GENE3D), PTHR10681 (PANTHER), PTHR10681:SF17 (PANTHER)
GRNLHQF01ARR9N	ubiquitin associated tsn domain containing protein	345	20	2.57942e-15	91.5%	2	F:zinc ion binding; C:intracellular	-	no IPS match
GRNLHQF01ARR7R	ribosomal protein l17	318	20	3.59602e-26	86.25%	7	P:viral transcription; P:endocrine pancreas development; C:cytosol; F:structural constituent of ribosome; P:translational elongation; C:large ribosomal subunit; P:translational termination	-	no IPS match
GRNLHQF01ARR3K	round spermatid basic protein 1-like	195	20	5.26692e-10	86.0%	1	C:nucleus		IPR026306 (PANTHER); PTHR13354:SF6 (PANTHER)
GRNLHQF01ARPMS	dynactin subunit p25	534	20	1.58208e-27	65.6%	1	F:transferase activity		IPR001451 (PFAM); IPR011004 (SUPERFAMILY); G3DSA:2.160.10.10 (GENE3D), PTHR13061 (PANTHER)
GRNLHQF01ARPKH	f-box wd repeat-containing protein 7 isoform 3	165	20	6.15152e-06	87.9%	24	P:transcription, DNA-dependent; P:negative regulation of Notch signaling pathway; C:nucleoplasm; F:protein binding; P:positive regulation of protein ubiquitination involved in ubiquitin-dependent protein catabolic process; P:positive regulation of ERK1 and ERK2 cascade; P:lipid homeostasis; P:vasculature development; P:positive regulation of epidermal growth factor-activated receptor activity; P:…	EC:2.7.11.7	PTHR22844 (PANTHER), PTHR22844:SF52 (PANTHER)
GRNLHQF01ARPCY	tpr domain-containing	128	3	0.0205026	77.33%	4	P:protein folding; P:protein peptidyl-prolyl isomerization; F:peptidyl-prolyl cis-trans isomerase activity; F:protein binding	EC:5.2.1.8	IPR011990 (G3DSA:1.25.40.GENE3D); IPR013026 (PROFILE); PTHR11242 (PANTHER), PTHR11242:SF0 (PANTHER)
GRNLHQF01ARPA1	isocitrate dehydrogenase	314	20	2.19778e-13	71.3%	7	P:carboxylic acid metabolic process; F:NAD binding; C:mitochondrion; F:isocitrate dehydrogenase (NAD+) activity; P:tricarboxylic acid cycle; F:magnesium ion binding; C:nucleus	EC:1.1.1.41	IPR001804 (PANTHER); IPR024084 (G3DSA:3.40.718.GENE3D); PTHR11835:SF28 (PANTHER), SSF53659 (SUPERFAMILY)
GRNLHQF01ARP2U	rna-dependent rna partial	401	13	9.24506e-05	52.46%	3	F:hydrolase activity; F:RNA binding; F:RNA-directed RNA polymerase activity	-	IPR001205 (PFAM); G3DSA:1.20.960.20 (GENE3D), SSF56672 (SUPERFAMILY)
GRNLHQF01ARMX1	ribosomal protein s2	376	20	7.41472e-43	89.2%	4	F:structural constituent of ribosome; F:RNA binding; C:small ribosomal subunit; P:translation	-	IPR000851 (PANTHER); IPR013810 (PFAM); IPR014720 (G3DSA:3.30.160.GENE3D); SSF54768 (SUPERFAMILY)
GRNLHQF01ARMFQ	r3h domain containing	410	9	3.26505e-05	76.67%	1	F:nucleic acid binding	-	SignalP-NN(euk) (SIGNALP)
GRNLHQF01ARM6B	gdsl esterase lipase at5g33370-like	440	20	3.25717e-12	94.3%	2	P:lipid metabolic process; F:hydrolase activity, acting on ester bonds	-	tmhmm (TMHMM)
GRNLHQF01ARM2E	aspartic endopeptidase pep2	377	20	8.86201e-19	92.4%	5	F:aspartic-type endopeptidase activity; C:vacuolar lumen; P:pathogenesis; C:extracellular region; P:proteolysis	EC:3.4.23.0	SignalP-NN(euk) (SIGNALP)
GRNLHQF01ARL7I	probable xaa-pro aminopeptidase p-like	519	20	1.65232e-55	83.75%	5	F:metal ion binding; P:cellular process; P:proteolysis; F:metalloexopeptidase activity; F:aminopeptidase activity	EC:3.4.11.0	no IPS match
GRNLHQF01ARL31	atp sulfurylase	252	20	9.22725e-40	91.85%	11	P:sulfate assimilation; F:sulfate adenylyltransferase (ATP) activity; C:mitochondrion; C:heterotetrameric ADPG pyrophosphorylase complex; P:photoperiodism, flowering; P:starch biosynthetic process; C:chloroplast stroma; F:glucose-1-phosphate adenylyltransferase activity; P:response to cadmium ion; C:plasma membrane; C:apoplast	EC:2.7.7.4; EC:2.7.7.27	IPR014729 (G3DSA:3.40.50.GENE3D); IPR024951 (PFAM); PTHR24799 (PANTHER), PTHR24799:SF1 (PANTHER), SSF52374 (SUPERFAMILY)
GRNLHQF01ARJL5	cysteine desulfurase	368	20	3.42771e-24	99.0%	3	F:pyridoxal phosphate binding; P:cysteine metabolic process; F:cysteine desulfurase activity	EC:2.8.1.7	no IPS match
GRNLHQF01ARJFC	ubiquitin-conjugating enzyme e2 variant 1c	271	20	6.92432e-12	95.95%	5	C:UBC13-MMS2 complex; F:protein binding; F:ubiquitin-protein ligase activity; P:post-translational protein modification; P:postreplication repair	EC:6.3.2.19	no IPS match
GRNLHQF01ARJ1P	pumilio homolog 1	357	20	2.8462e-08	83.6%	5	F:RNA binding; F:protein binding; P:regulation of translation; C:cytoplasmic stress granule; C:perinuclear region of cytoplasm	-	IPR001313 (PROFILE); IPR011989 (G3DSA:1.25.10.GENE3D); IPR016024 (SUPERFAMILY); PTHR12537 (PANTHER), PTHR12537:SF12 (PANTHER)
GRNLHQF01ARIT8	bahd acyltransferase dcr-like	367	19	3.7715e-17	78.26%	7	C:cytoplasm; F:transferase activity, transferring acyl groups; P:cutin biosynthetic process; P:epidermis morphogenesis; P:localization; P:trichome morphogenesis; F:anthranilate N-benzoyltransferase activity	EC:2.3.1.144	no IPS match
GRNLHQF01ARINA	serine arginine-rich splicing factor rs2z32-like isoform 2	322	20	2.06709e-30	94.2%	5	F:nucleic acid binding; C:mitochondrion; F:nucleotide binding; F:zinc ion binding; C:plastid	-	IPR001878 (G3DSA:4.10.60.GENE3D); PTHR10548 (PANTHER), PTHR10548:SF26 (PANTHER)
GRNLHQF01ARI0J	adrenodoxin-like mitochondrial	483	20	1.64047e-23	72.0%	3	C:mitochondrion; F:iron-sulfur cluster binding; F:electron carrier activity	-	IPR001041 (PFAM); IPR001055 (PRINTS); IPR012675 (G3DSA:3.10.20.GENE3D); PTHR23426 (PANTHER), PTHR23426:SF1 (PANTHER), SignalP-NN(euk) (SIGNALP)
GRNLHQF01ARGTO	glycoside hydrolase family 47 protein	200	20	2.47775e-12	81.65%	6	C:Golgi apparatus part; F:mannosyl-oligosaccharide 1,2-alpha-mannosidase activity; F:calcium ion binding; P:vesicle-mediated transport; P:intracellular protein transport; C:clathrin adaptor complex	EC:3.2.1.113	IPR001382 (G3DSA:1.50.10.GENE3D); PTHR11742:SF5 (PANTHER)
GRNLHQF01ARGH3	cytochrome b	446	20	2.07345e-69	92.95%	8	F:metal ion binding; C:mitochondrial inner membrane; F:oxidoreductase activity; C:respiratory chain; F:electron carrier activity; P:transport; C:integral to membrane; P:respiratory electron transport chain	-	IPR005798 (PFAM); IPR016175 (PANTHER); IPR027387 (G3DSA:1.20.810.GENE3D); PTHR19271:SF0 (PANTHER)
GRNLHQF01ARGF6	norsolorinic acid reductase	474	20	2.98591e-25	73.45%	2	P:oxidation-reduction process; F:oxidoreductase activity	-	no IPS match
GRNLHQF01ARF6X	protein	306	20	2.45311e-32	81.7%	1	P:autophagy	-	no IPS match
GRNLHQF01ARF5E	3-oxoacyl-(acyl-carrier-protein) synthase iii	344	20	4.88496e-05	70.2%	3	C:cytoplasm; F:transferase activity, transferring acyl groups; P:lipid biosynthetic process	-	SignalP-NN(euk) (SIGNALP)
GRNLHQF01ARETT	ribulose bisphosphate carboxylase oxygenase activase chloroplastic-like	319	20	7.98094e-16	90.45%	1	F:ATP binding	-	no IPS match
GRNLHQF01ARE90	cyclin-d-binding myb-like transcription factor 1-like	513	20	2.50816e-31	88.1%	5	F:ATPase activity; P:ATP catabolic process; F:ATP binding; C:membrane; F:DNA binding	EC:3.6.1.3	IPR009057 (G3DSA:1.10.10.GENE3D); IPR017877 (PROFILE)
GRNLHQF01ARE6N	40s ribosomal protein s13	440	20	2.94417e-22	97.7%	3	C:ribosome; F:structural constituent of ribosome; P:translation	-	IPR012606 (PFAM); PTHR11885 (PANTHER)
GRNLHQF01ARE31	delta-aminolevulinic acid dehydratase	282	20	3.86506e-14	97.5%	5	F:metal ion binding; P:heme biosynthetic process; P:chlorophyll biosynthetic process; C:chloroplast stroma; F:porphobilinogen synthase activity	EC:4.2.1.24	no IPS match
GRNLHQF01ARDF9	pre-mrna-processing factor 17-like	340	19	3.17881e-21	76.0%	2	C:Cul4-RING ubiquitin ligase complex; F:nucleotide binding	-	PTHR19852 (PANTHER), PTHR19852:SF6 (PANTHER)
GRNLHQF01ARDF5	sterol carrier	496	20	2.71903e-46	76.7%	3	F:3-oxoacyl-[acyl-carrier-protein] synthase activity; P:fatty acid biosynthetic process; F:propanoyl-CoA C-acyltransferase activity	EC:2.3.1.41; EC:2.3.1.176	IPR002155 (PANTHER); IPR016038 (G3DSA:3.40.47.GENE3D); IPR016039 (SUPERFAMILY); IPR020613 (PROSITE); PTHR18919:SF32 (PANTHER)
GRNLHQF01ARCG4	bark storage protein a-like	393	20	1.23927e-26	84.7%	3	C:endomembrane system; F:catalytic activity; P:nucleoside metabolic process	-	IPR000845 (G3DSA:3.40.50.GENE3D); IPR018017 (PANTHER); PTHR21234:SF3 (PANTHER), SSF53167 (SUPERFAMILY)
GRNLHQF01ARCEB	cyclosporin a-binding protein	232	20	7.1002e-10	94.45%	3	P:protein folding; P:protein peptidyl-prolyl isomerization; F:peptidyl-prolyl cis-trans isomerase activity	EC:5.2.1.8	no IPS match
GRNLHQF01ARC8E	60s ribosomal protein l10	255	8	0.00138515	81.13%	3	C:ribosome; F:structural constituent of ribosome; P:translation	-	SignalP-NN(euk) (SIGNALP), tmhmm (TMHMM)
GRNLHQF01ARC1W	adp-ribosylation factor 2-like	426	20	7.64306e-25	100.0%	8	P:protein ADP-ribosylation; F:GTP binding; C:Golgi apparatus; P:vesicle-mediated transport; P:intracellular protein transport; C:plastid; P:small GTPase mediated signal transduction; F:transporter activity	-	IPR006689 (PFAM); IPR027417 (SUPERFAMILY); G3DSA:3.40.50.300 (GENE3D), PTHR11711 (PANTHER), PTHR11711:SF64 (PANTHER)
GRNLHQF01ARB5Z	hydroxypyruvate reductase	438	20	6.99162e-52	93.5%	3	F:glycerate dehydrogenase activity; P:oxidation-reduction process; F:NAD binding	EC:1.1.1.29	IPR016040 (G3DSA:3.40.50.GENE3D); PTHR10996 (PANTHER), PTHR10996:SF22 (PANTHER), SSF51735 (SUPERFAMILY)
GRNLHQF01ARB4A	ubiquitin-conjugating enzyme e2 33	277	20	4.1748e-26	84.1%	5	P:protein ubiquitination; P:ubiquitin-dependent protein catabolic process; F:ubiquitin-protein ligase activity; P:regulation of protein metabolic process; P:post-translational protein modification	EC:6.3.2.19	IPR016135 (G3DSA:3.10.110.GENE3D); PTHR24067 (PANTHER), PTHR24067:SF42 (PANTHER), SignalP-NN(euk) (SIGNALP)
GRNLHQF01ARAUO	potassium-dependent sodium-calcium	348	4	1.09588e-05	69.0%	1	C:membrane	-	IPR004481 (PANTHER); PTHR10846:SF28 (PANTHER), SignalP-NN(euk) (SIGNALP), tmhmm (TMHMM)
GRNLHQF01AR8BS	probable e3 ubiquitin-protein ligase log2-like	475	19	4.92237e-09	92.47%	4	P:proton transport; F:zinc ion binding; C:vacuolar proton-transporting V-type ATPase complex; F:hydrolase activity, acting on acid anhydrides, catalyzing transmembrane movement of substances	EC:3.6.3.0	IPR013083 (G3DSA:3.30.40.GENE3D); PTHR22996 (PANTHER), PTHR22996:SF0 (PANTHER)
GRNLHQF01AR7QT	cinnamyl alcohol dehydrogenase	472	20	6.06068e-21	85.8%	4	F:cinnamyl-alcohol dehydrogenase activity; P:oxidation-reduction process; P:cellular metabolic process; F:coenzyme binding	EC:1.1.1.195	no IPS match
GRNLHQF01AR7NB	ubiquitin	355	20	3.03082e-16	90.4%	2	C:nucleus; C:cytoplasm	-	no IPS match
GRNLHQF01AR7N9	heat shock protein 90	250	20	2.31429e-35	99.3%	5	P:protein folding; C:cytoplasm; F:unfolded protein binding; F:ATP binding; P:response to stress	-	IPR001404 (PANTHER); PTHR11528:SF34 (PANTHER), SSF110942 (SUPERFAMILY)
GRNLHQF01AR7C8	cg1676	193	20	4.4426e-12	85.0%	3	F:protein binding; P:mRNA splicing, via spliceosome; C:catalytic step 2 spliceosome	-	IPR019134 (PFAM); PTHR21737 (PANTHER), PTHR21737:SF4 (PANTHER)
GRNLHQF01AR5EJ	probable 26s proteasome regulatory subunit	253	20	8.51937e-21	99.15%	4	C:proteasome regulatory particle, lid subcomplex; C:plasma membrane; P:ubiquitin-dependent protein catabolic process; C:nucleus	-	PTHR14145 (PANTHER), PTHR14145:SF1 (PANTHER)
GRNLHQF01AR5BK	ribosomal protein s4	319	20	6.29073e-20	92.35%	6	P:mitotic spindle elongation; F:structural constituent of ribosome; C:lipid particle; C:cytosolic small ribosomal subunit; P:translation; F:rRNA binding	-	SignalP-NN(euk) (SIGNALP), tmhmm (TMHMM)
GRNLHQF01AR4YU	hypothetical protein SNOG_12495	495	2	5.69589e-07	70.0%	1	F:metal ion binding	-	SignalP-NN(euk) (SIGNALP), tmhmm (TMHMM)
GRNLHQF01AR4VA	ubiquitin family protein	191	18	7.75906e-11	81.0%	12	C:nucleoplasm; P:positive regulation of ubiquitin-protein ligase activity involved in mitotic cell cycle; P:membrane organization; P:negative regulation of ubiquitin-protein ligase activity involved in mitotic cell cycle; C:cytosol; P:apoptotic signaling pathway; P:negative regulation of apoptotic process; P:MyD88-independent toll-like receptor signaling pathway; P:anaphase-promoting complex-depe…	-	IPR000626 (PFAM); IPR019955 (PROFILE); G3DSA:3.10.20.90 (GENE3D), PTHR10666 (PANTHER)
GRNLHQF01AR4QT	macrophage migration inhibitory factor family protein	440	20	5.97857e-26	87.1%	4	P:response to other organism; C:peroxisome; P:inflammatory response; C:chloroplast	-	no IPS match
GRNLHQF01AR4PA	cysteine synthase	343	20	2.09975e-16	85.9%	5	C:cytoplasm; F:pyridoxal phosphate binding; F:cysteine synthase activity; P:cysteine biosynthetic process from serine; F:beta-pyrazolylalanine synthase activity	EC:2.5.1.47; EC:2.5.1.51	no IPS match
GRNLHQF01AR4KY	elongation factor 1-alpha	459	20	4.28728e-25	98.9%	6	F:translation elongation factor activity; P:translational elongation; P:GTP catabolic process; F:GTPase activity; C:cytoplasm; F:GTP binding	-	SignalP-NN(euk) (SIGNALP), tmhmm (TMHMM)
GRNLHQF01AR48O	hypothetical protein NitaMp154	162	2	8.88554e-09	91.0%	1	C:mitochondrion	-	no IPS match
GRNLHQF01AR43H	ring finger	428	11	3.17578e-06	64.09%	1	F:metal ion binding	-	SignalP-NN(euk) (SIGNALP), tmhmm (TMHMM)
GRNLHQF01AR07Z	dihydropteridine reductase	341	20	6.52868e-05	77.7%	3	F:oxidoreductase activity; P:oxidation-reduction process; F:binding	-	PTHR15104 (PANTHER), PTHR15104:SF0 (PANTHER)
GRNLHQF01AQZ9A	myc2	350	20	4.18868e-26	91.6%	3	C:nucleus; F:transcription regulator activity; F:protein dimerization activity	-	IPR011598 (G3DSA:4.10.280.GENE3D); PTHR11514 (PANTHER), PTHR11514:SF8 (PANTHER)
GRNLHQF01AQZ92	casp-like protein at3g53850-like	353	20	1.86545e-12	77.0%	1	C:membrane	-	PTHR32021 (PANTHER), PTHR32021:SF0 (PANTHER), SignalP-NN(euk) (SIGNALP), tmhmm (TMHMM)
GRNLHQF01AQZ16	cytoplasm protein	304	5	7.66308e-05	76.0%	1	F:catalytic activity	-	no IPS match
GRNLHQF01AQZ0V	pinus taeda anonymous locus 0_2398_01 genomic sequence	284	20	8.33508e-13	82.45%	3	F:glycylpeptide N-tetradecanoyltransferase activity; P:N-terminal protein myristoylation; C:plastid	EC:2.3.1.97	no IPS match
GRNLHQF01AQY57	hypothetical protein BAUCODRAFT_32896	212	3	8.70419e-06	80.0%	5	P:regulation of translational initiation; P:protein phosphorylation; F:ATP binding; F:protein serine/threonine kinase activity; F:protein homodimerization activity	EC:2.7.11.0	no IPS match
GRNLHQF01AQXO8	ubiquitin carboxyl-terminal hydrolase	289	5	0.000108318	81.4%	4	P:ubiquitin-dependent protein catabolic process; F:ubiquitin thiolesterase activity; F:zinc ion binding; F:cysteine-type peptidase activity	EC:3.1.2.15	SignalP-NN(euk) (SIGNALP)
GRNLHQF01AQXML	anthocyanidin -o-glucosyltransferase	417	20	4.89301e-31	64.5%	2	F:transferase activity, transferring hexosyl groups; P:metabolic process	EC:2.4.1.0	no IPS match
GRNLHQF01AQXBZ	hypothetical protein DAPPUDRAFT_67127	332	20	1.14604e-15	70.6%	1	P:sodium ion transport	-	no IPS match
GRNLHQF01AQXA0	asparagine synthetase	498	20	4.49696e-12	73.5%	3	F:asparagine synthase (glutamine-hydrolyzing) activity; P:asparagine biosynthetic process; F:nucleotide binding	EC:6.3.5.4	SignalP-NN(euk) (SIGNALP)
GRNLHQF01AQWCX	dopa dioxygenase extradiol-like	513	20	1.20826e-17	86.15%	5	F:ferrous iron binding; P:cellular aromatic compound metabolic process; F:oxidoreductase activity, acting on single donors with incorporation of molecular oxygen, incorporation of two atoms of oxygen; P:oxidation-reduction process; F:zinc ion binding	EC:1.13.11.0	IPR004183 (G3DSA:3.40.830.GENE3D); PTHR30096 (PANTHER), PTHR30096:SF0 (PANTHER)
GRNLHQF01AQW8J	peptidyl-prolyl cis-trans isomerase	370	20	4.92414e-13	77.75%	5	P:protein folding; F:peptide binding; P:protein peptidyl-prolyl isomerization; C:endoplasmic reticulum; F:peptidyl-prolyl cis-trans isomerase activity	EC:5.2.1.8	no IPS match
GRNLHQF01AQVYG	sorbitol dehydrogenase	431	20	1.50066e-34	75.55%	3	F:metal ion binding; P:metabolic process; F:catalytic activity	-	no IPS match
GRNLHQF01AQV67	gata transcription factor 5-like	356	2	3.05138e-09	72.0%	1	F:binding	-	no IPS match
GRNLHQF01AQV3Y	retinol dehydrogenase 12	295	20	2.86969e-11	79.05%	3	F:oxidoreductase activity; F:binding; P:oxidation-reduction process	-	PTHR24320 (PANTHER), PTHR24320:SF6 (PANTHER)
GRNLHQF01AQURN	calcium binding protein	393	20	7.65187e-16	83.7%	4	P:response to cadmium ion; P:trichome branching; F:protein binding; F:calcium ion binding	-	IPR002048 (SMART); IPR011992 (G3DSA:1.10.238.GENE3D); IPR018247 (PROSITE); PTHR10891 (PANTHER), PTHR10891:SF43 (PANTHER), PF13833 (PFAM), SSF47473 (SUPERFAMILY)
GRNLHQF01AQUO0	endo- -beta-d-glucanase-like	289	20	5.12482e-13	81.85%	6	P:response to salt stress; C:cytoplasm; F:hydrolase activity; C:apoplast; C:nucleus; C:plasma membrane	-	PTHR17630 (PANTHER), PTHR17630:SF19 (PANTHER)
GRNLHQF01AQUJ4	na+ k+ beta	442	20	9.30945e-16	54.35%	10	P:positive regulation of growth rate; P:body morphogenesis; P:nematode larval development; P:locomotion; P:receptor-mediated endocytosis; P:embryo development ending in birth or egg hatching; P:positive regulation of multicellular organism growth; C:sodium:potassium-exchanging ATPase complex; P:potassium ion transport; P:sodium ion transport	-	IPR000402 (PANTHER); G3DSA:2.60.40.1660 (GENE3D)
GRNLHQF01AQTWP	glutathione s-transferase	418	20	8.73092e-53	77.85%	2	F:lyase activity; F:transferase activity	-	no IPS match
GRNLHQF01AQT75	centromere protein o	248	19	3.31252e-27	82.74%	4	C:chromosome, centromeric region; C:nucleus; P:cell division; P:chromosome segregation	-	no IPS match
GRNLHQF01AQT6R	sodium potassium-transporting atpase subunit alpha-like	238	20	6.02986e-12	85.65%	5	F:sodium:potassium-exchanging ATPase activity; C:integral to membrane; P:monovalent inorganic cation transport; P:ATP biosynthetic process; F:ATP binding	EC:3.6.3.9	SignalP-NN(euk) (SIGNALP), tmhmm (TMHMM)
GRNLHQF01AQT4V	probable heat shock protein 10 (chaperonin cpn10)	375	20	9.24874e-10	81.35%	3	P:protein folding; C:cytoplasm; F:ATP binding	-	IPR011032 (SUPERFAMILY); IPR020818 (G3DSA:2.30.33.GENE3D)
GRNLHQF01AQSUU	ribosomal protein s15	500	20	2.92902e-17	91.2%	4	C:ribosome; F:structural constituent of ribosome; C:chloroplast; P:translation	-	IPR000589 (PFAM); IPR009068 (G3DSA:1.10.287.GENE3D); PD157043 (PRODOM), PTHR23321 (PANTHER), PTHR23321:SF19 (PANTHER)
GRNLHQF01AQS92	translation factor sui1	345	20	1.17234e-31	82.35%	2	P:translational initiation; F:translation initiation factor activity	-	IPR001950 (G3DSA:3.30.780.GENE3D); PTHR10388 (PANTHER)
GRNLHQF01AQS67	abc transporter c family member 2-like	201	20	1.91499e-22	94.1%	15	P:arsenite transport; P:oxidation-reduction process; F:xenobiotic-transporting ATPase activity; C:integral to membrane; C:plant-type vacuole; F:2-alkenal reductase [NAD(P)] activity; P:ATP catabolic process; F:phytochelatin transmembrane transporter activity; P:phytochelatin transmembrane transport; C:vacuolar membrane; F:ATP binding; F:protein binding; F:arsenite-transmembrane transporting ATPas…	EC:3.6.3.44; EC:1.3.1.74; EC:3.6.3.16	IPR006073 (PFAM); IPR027417 (SUPERFAMILY); G3DSA:3.40.50.300 (GENE3D), PTHR24223 (PANTHER), PTHR24223:SF110 (PANTHER)
GRNLHQF01AQS28	60s ribosomal protein l18-3-like	350	20	6.06949e-10	94.3%	3	C:ribosome; F:structural constituent of ribosome; P:translation	-	IPR000039 (PANTHER)
GRNLHQF01AQRDF	tyrosine-protein kinase src42a-like isoform 1	290	20	7.45628e-24	83.35%	3	F:ATP binding; P:protein phosphorylation; F:non-membrane spanning protein tyrosine kinase activity	EC:2.7.10.2	IPR001245 (PFAM); IPR011009 (SUPERFAMILY); G3DSA:1.10.510.10 (GENE3D), PTHR24418 (PANTHER), PTHR24418:SF22 (PANTHER)
GRNLHQF01AQQXL	60s ribosomal protein	425	9	1.08064e-13	92.0%	4	C:ribosome; F:structural constituent of ribosome; P:translation; F:rRNA binding	-	SignalP-NN(euk) (SIGNALP)
GRNLHQF01AQQW1	ubiquitin-60s ribosomal protein l40 fusion protein	481	20	6.3048e-38	85.25%	6	F:structural constituent of ribosome; P:protein ubiquitination; P:ribosome biogenesis; C:cytosolic large ribosomal subunit; P:translation; C:mitochondrion	-	SignalP-NN(euk) (SIGNALP)
GRNLHQF01AQQS3	vesicle transport v-snare protein	507	20	2.55737e-10	90.0%	3	C:membrane; P:vesicle-mediated transport; P:intracellular protein transport	-	G3DSA:1.20.5.110 (GENE3D), PTHR21230 (PANTHER), PTHR21230:SF14 (PANTHER), PF12352 (PFAM), tmhmm (TMHMM)
GRNLHQF01AQQ86	pinus taeda anonymous locus cl23contig1_09 genomic sequence	254	20	2.6277e-12	98.8%	5	P:protein folding; C:cytoplasm; F:unfolded protein binding; F:ATP binding; P:response to stress	-	SignalP-NN(euk) (SIGNALP), tmhmm (TMHMM)
GRNLHQF01AQQ1Z	histone h2b	380	20	2.73135e-34	100.0%	5	C:nucleosome; F:DNA binding; P:nucleosome assembly; C:nucleus; F:protein heterodimerization activity	-	IPR000558 (PRINTS); IPR007125 (PFAM); IPR009072 (G3DSA:1.10.20.GENE3D)
GRNLHQF01AQPW1	protein	523	20	1.05106e-59	84.55%	2	C:chloroplast; C:membrane	-	tmhmm (TMHMM)
GRNLHQF01AQP9A	60s ribosomal protein l7	349	20	1.15983e-49	98.35%	4	F:transcription regulator activity; F:structural constituent of ribosome; C:large ribosomal subunit; P:translation	-	no IPS match
GRNLHQF01AQP4T	auxin-responsive protein iaa26-like	348	13	9.3686e-06	82.92%	4	F:protein dimerization activity; P:auxin mediated signaling pathway; C:nucleus; P:regulation of transcription, DNA-dependent	-	no IPS match
GRNLHQF01AQOUG	nonspecific lipid-transfer protein precursor	355	20	6.1282e-11	73.55%	1	P:transport	-	IPR016140 (PFAM); G3DSA:1.10.110.10 (GENE3D)
GRNLHQF01AQOMH	ribosomal protein s18	406	20	3.59859e-16	82.5%	4	C:ribosome; F:structural constituent of ribosome; P:translation; F:rRNA binding	-	no IPS match
GRNLHQF01AQNOC	cpd photolyase	502	20	1.93225e-29	80.65%	2	P:DNA repair; F:deoxyribodipyrimidine photo-lyase activity	EC:4.1.99.3	tmhmm (TMHMM)
GRNLHQF01AQN33	probable heat shock protein 10 (chaperonin cpn10)	357	20	1.14105e-09	82.1%	3	P:protein folding; C:cytoplasm; F:ATP binding	-	IPR011032 (SUPERFAMILY); IPR020818 (G3DSA:2.30.33.GENE3D)
GRNLHQF01AQMR7	pathogenesis-related protein 1	450	20	5.06881e-24	84.05%	1	C:extracellular region	-	IPR001283 (PRINTS); IPR014044 (G3DSA:3.40.33.GENE3D); PTHR10334:SF7 (PANTHER)
GRNLHQF01AQMIH	atpase plasma membrane-type-like	354	20	1.31268e-08	99.7%	8	F:hydrogen-exporting ATPase activity, phosphorylative mechanism; C:integral to membrane; F:metal ion binding; P:ATP catabolic process; P:ATP biosynthetic process; F:ATP binding; P:proton transport; C:plasma membrane	EC:3.6.3.6	SignalP-NN(euk) (SIGNALP)
GRNLHQF01AQMH0	atpase subunit 1	593	20	1.65406e-20	85.25%	6	P:plasma membrane ATP synthesis coupled proton transport; F:proton-transporting ATP synthase activity, rotational mechanism; C:mitochondrial proton-transporting ATP synthase complex, catalytic core F(1); F:ATP binding; F:proton-transporting ATPase activity, rotational mechanism; P:ATP hydrolysis coupled proton transport	-	G3DSA:1.20.150.20 (GENE3D), PTHR15184 (PANTHER), PTHR15184:SF21 (PANTHER)
GRNLHQF01AQMEE	nuclear transcription factor y subunit c-9-like	370	20	4.94916e-37	86.5%	4	F:sequence-specific DNA binding; F:protein heterodimerization activity; F:sequence-specific DNA binding transcription factor activity; C:CCAAT-binding factor complex	-	IPR003958 (PFAM); IPR009072 (G3DSA:1.10.20.GENE3D); IPR027170 (PTHR10252:PANTHER); PTHR10252 (PANTHER)
GRNLHQF01AQM42	isu1p	356	20	1.06531e-07	77.9%	7	F:ferrous iron binding; F:iron-sulfur cluster binding; P:iron-sulfur cluster assembly; P:cellular iron ion homeostasis; F:protein binding; C:mitochondrial matrix; P:tRNA wobble uridine modification	-	IPR002871 (PFAM); G3DSA:3.90.1010.10 (GENE3D), PTHR10093 (PANTHER), PTHR10093:SF0 (PANTHER), SSF82649 (SUPERFAMILY)
GRNLHQF01AQLTM	uncharacterized partial	177	20	6.9338e-12	79.0%	1	C:intracellular	-	no IPS match
GRNLHQF01AQLHH	60s ribosomal protein l6	497	20	8.71534e-20	79.45%	3	C:ribosome; F:structural constituent of ribosome; P:translation	-	SignalP-NN(euk) (SIGNALP)
GRNLHQF01AQLFX	flavonol sulfotransferase-like protein	373	20	1.25689e-10	86.9%	1	F:alcohol sulfotransferase activity	EC:2.8.2.2	SignalP-NN(euk) (SIGNALP)
GRNLHQF01AQKRR		369	1	0	1	1	F:protein binding		IPR001452 (PROFILE); G3DSA:2.30.30.40 (GENE3D), PTHR22820 (PANTHER), PTHR22820:SF19 (PANTHER)
GRNLHQF01AQKNU	histone acetyltransferase type b catalytic subunit-like	345	15	3.26116e-09	80.6%	4	P:histone H4 acetylation; F:H4 histone acetyltransferase activity; P:chromatin silencing at telomere; C:nucleus	-	no IPS match
GRNLHQF01AQKLA	zinc finger	318	20	4.24904e-28	75.25%	3	F:zinc ion binding; F:nucleic acid binding; C:intracellular	-	IPR007087 (PROSITE); IPR013087 (G3DSA:3.30.160.GENE3D); IPR015880 (SMART); PTHR11389 (PANTHER), PF13465 (PFAM), SSF57667 (SUPERFAMILY)
GRNLHQF01AQJWN	trafficking protein particle complex subunit 6b-like	454	20	3.0509e-62	87.9%	6	P:cGMP biosynthetic process; P:pollen tube development; F:heme binding; P:response to abscisic acid stimulus; F:guanylate cyclase activity; F:transporter activity	EC:4.6.1.2	IPR007194 (PFAM); IPR024096 (SUPERFAMILY); G3DSA:3.30.1380.20 (GENE3D), PTHR12817 (PANTHER), PTHR12817:SF0 (PANTHER)
GRNLHQF01AQJ95	atp-dependent rna helicase	292	20	4.30363e-08	65.6%	3	F:binding; F:hydrolase activity; P:ATP catabolic process	-	no IPS match
GRNLHQF01AQJ3Y	thioredoxin	212	20	1.8898e-06	84.15%	4	P:cell redox homeostasis; F:electron carrier activity; F:protein disulfide oxidoreductase activity; P:glycerol ether metabolic process	-	IPR005746 (PANTHER); IPR012336 (G3DSA:3.40.30.GENE3D); IPR013766 (PFAM)
GRNLHQF01AQIBW	inhibitor of growth protein 3	380	20	2.78406e-17	80.1%	10	P:regulation of growth; P:histone H4 acetylation; P:positive regulation of apoptotic process; F:zinc ion binding; P:histone H2A acetylation; P:regulation of transcription, DNA-dependent; C:Piccolo NuA4 histone acetyltransferase complex; C:NuA4 histone acetyltransferase complex; F:histone acetyltransferase activity; F:protein binding	EC:2.3.1.48	IPR001965 (SMART); IPR011011 (SUPERFAMILY); IPR013083 (G3DSA:3.30.40.GENE3D); IPR019786 (PROSITE); IPR019787 (PFAM); PTHR10333 (PANTHER)
GRNLHQF01AQHT3	40s ribosomal protein s25	196	20	2.60594e-19	91.7%	1	C:ribosome	-	IPR004977 (PRODOM); PTHR12850:SF3 (PANTHER)
GRNLHQF01AQHSP	transcript antisense to ribosomal rna protein	219	19	1.65755e-20	70.95%	2	C:mitochondrion; P:regulation of cellular respiration	-	no IPS match
GRNLHQF01AQHRT	phosphate:h+ symporter	435	20	3.55267e-13	77.15%	4	C:integral to membrane; F:inorganic phosphate transmembrane transporter activity; P:phosphate ion transport; P:transmembrane transport	-	no IPS match
GRNLHQF01AQHL1	ribosomal protein s12	339	20	2.0555e-46	89.2%	7	F:structural constituent of ribosome; C:small ribosomal subunit; C:chloroplast; P:translation; F:rRNA binding; P:response to antibiotic; C:mitochondrion	-	no IPS match
GRNLHQF01AQHHX	e3 ubiquitin-protein ligase rglg1-like	373	20	1.61766e-34	74.7%	3	F:zinc ion binding; C:plastid; F:protein binding	-	IPR001841 (SMART); IPR013083 (G3DSA:3.30.40.GENE3D); PTHR24202 (PANTHER), PF13920 (PFAM), SignalP-NN(euk) (SIGNALP), SSF57850 (SUPERFAMILY)
GRNLHQF01AQGCA	gag-pol polyprotein	523	20	2.16825e-36	80.85%	10	C:chromatin; F:RNA-directed DNA polymerase activity; P:chromatin assembly or disassembly; F:DNA binding; F:chromatin binding; P:RNA-dependent DNA replication; F:RNA binding; C:nucleus; F:zinc ion binding; P:DNA integration	EC:2.7.7.49	IPR001584 (PFAM); IPR012337 (SUPERFAMILY); G3DSA:3.30.420.10 (GENE3D), PTHR10178 (PANTHER), PTHR10178:SF14 (PANTHER)
GRNLHQF01AQGBI	nadh dehydrogenase subunit 6	510	20	6.57502e-21	92.25%	4	C:integral to membrane; C:mitochondrion; P:oxidation-reduction process; F:NADH dehydrogenase (ubiquinone) activity	EC:1.6.5.3	IPR001457 (PFAM); SignalP-NN(euk) (SIGNALP), tmhmm (TMHMM)
GRNLHQF01AQG4U	inhibin beta a	423	20	1.45105e-11	56.55%	1	F:growth factor activity		IPR001839 (PFAM); IPR015615 (PANTHER); IPR017948 (PROSITE); G3DSA:2.10.90.10 (GENE3D), SSF57501 (SUPERFAMILY)
GRNLHQF01AQG1S	20s proteasome beta subunit pbb2	271	20	1.49777e-32	93.9%	5	C:cytoplasm; C:proteasome core complex; P:ubiquitin-dependent protein catabolic process; C:nucleus; F:threonine-type endopeptidase activity	EC:3.4.25.0	no IPS match
GRNLHQF01AQG1A	sec14 cytosolic factor	288	20	2.04231e-11	85.1%	3	C:intracellular; P:transport; F:transporter activity	-	SignalP-NN(euk) (SIGNALP)
GRNLHQF01AQF2C	glycoside hydrolase family 3 protein	247	20	6.08935e-17	76.35%	2	F:hydrolase activity, hydrolyzing O-glycosyl compounds; P:carbohydrate metabolic process	EC:3.2.1.0	SignalP-NN(euk) (SIGNALP)
GRNLHQF01AQELW	protein	477	20	8.40594e-57	96.7%	3	P:protein folding; C:integral to membrane; C:endoplasmic reticulum	-	IPR007203 (PANTHER); PTHR12665:SF2 (PANTHER), tmhmm (TMHMM)
GRNLHQF01AQECC	40s ribosomal protein s8	408	20	1.0925e-36	77.3%	8	P:viral transcription; P:endocrine pancreas development; P:maturation of SSU-rRNA from tricistronic rRNA transcript (SSU-rRNA, 5.8S rRNA, LSU-rRNA); F:structural constituent of ribosome; P:translational elongation; C:cytosolic small ribosomal subunit; F:protein binding; P:translational termination	-	SignalP-NN(euk) (SIGNALP), tmhmm (TMHMM)
GRNLHQF01AQDTK	indole-3-acetic acid inducible 16	501	20	2.36033e-10	80.0%	5	F:sequence-specific DNA binding transcription factor activity; F:protein dimerization activity; P:auxin mediated signaling pathway; C:nucleus; P:regulation of transcription, DNA-dependent	-	PS51257 (PROFILE), SignalP-NN(euk) (SIGNALP), tmhmm (TMHMM)
GRNLHQF01AQDAF	vesicle-associated membrane protein 714	264	20	7.50248e-44	94.85%	5	C:integral to membrane; C:vacuole; P:response to salt stress; C:Golgi apparatus; P:vesicle-mediated transport	-	IPR001388 (PRINTS); G3DSA:1.10.3840.10 (GENE3D), PTHR21136 (PANTHER), PTHR21136:SF8 (PANTHER)
GRNLHQF01AQBF9	protein phosphatase 2c	397	20	2.91248e-14	91.7%	4	P:protein dephosphorylation; F:metal ion binding; F:protein serine/threonine phosphatase activity; C:protein serine/threonine phosphatase complex	-	SignalP-NN(euk) (SIGNALP), tmhmm (TMHMM)
GRNLHQF01AQBBY	---NA---	102	0			1	P:mRNA processing		IPR024937 (PFAM)
GRNLHQF01AQB9X	lignan glucosyltransferase	354	20	3.0698e-36	80.1%	2	F:transferase activity, transferring hexosyl groups; P:metabolic process	EC:2.4.1.0	IPR002213 (PANTHER); PTHR11926:SF15 (PANTHER)
GRNLHQF01AQB0K	autophagy protein 5	257	14	2.57978e-05	80.07%	14	P:otolith development; C:autophagic vacuole; F:protein binding; P:ventricular cardiac muscle cell development; P:heart contraction; P:vasodilation; C:cytosol; P:autophagic vacuole assembly; P:response to drug; C:pre-autophagosomal structure membrane; P:negative regulation of protein ubiquitination; P:post-translational protein modification; P:blood vessel remodeling; P:negative regulation of apop…	-	no IPS match
GRNLHQF01AQAQI	cytochrome p450	413	20	1.13143e-55	79.8%	4	F:heme binding; F:monooxygenase activity; F:electron carrier activity; P:oxidation-reduction process	-	IPR001128 (G3DSA:1.10.630.GENE3D); PTHR24296 (PANTHER), PTHR24296:SF0 (PANTHER)
GRNLHQF01AQAP2	molybdopterin biosynthesis protein cnx1-like	463	20	9.33352e-16	84.15%	4	C:cytoplasmic membrane-bounded vesicle; F:molybdenum ion binding; P:Mo-molybdopterin cofactor biosynthetic process; P:auxin mediated signaling pathway	-	IPR005110 (PFAM); G3DSA:2.170.190.11 (GENE3D), PTHR10192 (PANTHER), PTHR10192:SF0 (PANTHER), SignalP-NN(euk) (SIGNALP)
GRNLHQF01AQAO7	ubiquitin-conjugating enzyme e2-17 kda	368	20	1.86076e-25	99.7%	7	P:protein deubiquitination; C:plasma membrane; P:protein ubiquitination; P:ubiquitin-dependent protein catabolic process; F:ATP binding; F:ubiquitin-protein ligase activity; P:post-translational protein modification	EC:6.3.2.19	IPR000608 (PFAM); IPR016135 (G3DSA:3.10.110.GENE3D); PTHR24068 (PANTHER), SignalP-NN(euk) (SIGNALP)
GRNLHQF01AQA50	math and uch domain-containing protein	462	20	5.40971e-41	71.4%	3	F:hydrolase activity; F:protein binding; F:zinc ion binding	-	IPR001841 (PROFILE); IPR003409 (PFAM); IPR013083 (G3DSA:3.30.40.GENE3D); G3DSA:2.20.110.10 (GENE3D), PTHR23084 (PANTHER), PTHR23084:SF67 (PANTHER), PF13920 (PFAM), SSF57850 (SUPERFAMILY), SSF82185 (SUPERFAMILY)
GRNLHQF01AQ93T	copper resistance-associated p-type	341	4	4.78819e-06	56.0%	3	F:hydrolase activity, acting on acid anhydrides, catalyzing transmembrane movement of substances; P:metal ion transport; F:metal ion binding	EC:3.6.3.0	IPR006121 (PFAM); IPR017969 (PROSITE); G3DSA:3.30.70.100 (GENE3D), PTHR25080 (PANTHER)
GRNLHQF01AQ91I	protein	411	20	7.38166e-20	88.1%	4	P:ceramide metabolic process; C:integral to membrane; C:endoplasmic reticulum; F:hydrolase activity, acting on carbon-nitrogen (but not peptide) bonds, in linear amides	EC:3.5.1.0	IPR008901 (PFAM); PTHR12956 (PANTHER), PTHR12956:SF4 (PANTHER), SignalP-NN(euk) (SIGNALP)
GRNLHQF01AQ8VN	ribosomal protein s7	472	20	1.81289e-11	87.3%	3	C:ribosome; F:structural constituent of ribosome; P:translation	-	no IPS match
GRNLHQF01AQ8QV	photosystem i p700 apoprotein partial	294	20	5.51878e-29	86.75%	11	F:electron carrier activity; P:transport; F:magnesium ion binding; P:protein-chromophore linkage; F:chlorophyll binding; F:4 iron, 4 sulfur cluster binding; C:integral to membrane; C:photosystem I; P:photosynthesis; C:chloroplast thylakoid membrane; P:electron transport chain	-	IPR001280 (G3DSA:1.20.1130.GENE3D); SSF81558 (SUPERFAMILY)
GRNLHQF01AQ83D	af436836_1 at5g35180 t25c13_60	199	11	0.000770666	70.0%	1	C:plasma membrane	-	no IPS match
GRNLHQF01AQ82M	ankyrin repeat-containing protein at3g12360-like	216	20	4.53222e-15	92.2%	3	P:response to salt stress; C:plastid; C:plasma membrane	-	no IPS match
GRNLHQF01AQ6Z5	cell-wall invertase	193	1	0.00135115	82.0%	2	F:sucrose alpha-glucosidase activity; P:carbohydrate metabolic process	EC:3.2.1.26; EC:3.2.1.48	no IPS match
GRNLHQF01AQ6UR	cytochrome p450 like_tbp	199	7	4.02861e-10	82.71%	1	F:oxidoreductase activity	-	no IPS match
GRNLHQF01AQ6BG	subtilisin-like protease-like	206	20	1.91573e-08	68.4%	3	P:metabolic process; C:apoplast; F:serine-type peptidase activity	-	IPR015500 (PANTHER); PTHR10795:SF17 (PANTHER)
GRNLHQF01AQ64F	60s ribosomal protein l44	356	20	6.0531e-28	90.65%	3	C:ribosome; F:structural constituent of ribosome; P:translation	-	no IPS match
GRNLHQF01AQ62W	eukaryotic translation initiation factor 3 subunit 3	291	20	4.57711e-18	90.7%	3	P:translational initiation; F:translation initiation factor activity; C:eukaryotic translation initiation factor 3 complex	-	IPR027524 (PTHR10410:PANTHER); PTHR10410 (PANTHER)
GRNLHQF01AQ4SB	gaga-binding transcriptional activator	401	20	4.39649e-37	89.15%	4	F:sequence-specific DNA binding transcription factor activity; F:DNA binding; C:nucleus; P:regulation of transcription, DNA-dependent	-	IPR010409 (PFAM); PTHR31421 (PANTHER)
GRNLHQF01AQ4J2	60s ribosomal protein l6	411	20	2.6227e-10	65.75%	3	F:structural constituent of ribosome; C:ribosome; P:translation		IPR000915 (PANTHER); IPR014722 (G3DSA:2.30.30.GENE3D); SignalP-NN(euk) (SIGNALP)
GRNLHQF01AQ4FY	translation initiation factor 5a	398	20	4.0959e-53	79.55%	8	F:translation initiation factor activity; P:translational initiation; F:translation elongation factor activity; P:translational frameshifting; P:peptidyl-lysine modification to hypusine; P:positive regulation of translational termination; F:ribosome binding; P:positive regulation of translational elongation	-	IPR001884 (PIR); IPR005824 (PFAM); IPR008991 (SUPERFAMILY); IPR012340 (G3DSA:2.40.50.GENE3D); IPR014722 (G3DSA:2.30.30.GENE3D); IPR019769 (PROSITE); IPR020189 (PFAM)
GRNLHQF01AQ4ET	60s ribosomal protein l25	459	20	8.66008e-41	93.35%	4	C:ribosome; F:structural constituent of ribosome; P:translation; F:nucleotide binding	-	IPR012677 (G3DSA:3.30.70.GENE3D); IPR012678 (SUPERFAMILY); IPR013025 (PFAM); PTHR11620 (PANTHER)
GRNLHQF01AQ4B2	ribosomal protein l10a	475	20	6.37074e-13	87.5%	7	P:mitotic spindle elongation; F:structural constituent of ribosome; C:lipid particle; F:RNA binding; C:cytosolic large ribosomal subunit; P:translation; P:RNA processing	-	no IPS match
GRNLHQF01AQ3RM	beta-glucosidase 45	398	20	8.46556e-72	55.75%	3	P:carbohydrate metabolic process; F:beta-glucosidase activity; F:cation binding	EC:3.2.1.21	IPR001360 (PANTHER); IPR013781 (G3DSA:3.20.20.GENE3D); IPR017853 (SUPERFAMILY)
GRNLHQF01AQ2YG	phosphatidylinositol synthase	433	20	3.47662e-75	85.9%	9	P:root development; P:drug transmembrane transport; F:ATPase activity, coupled to transmembrane movement of substances; P:auxin polar transport; P:phosphatidylinositol biosynthetic process; C:endomembrane system; P:cellular response to indolebutyric acid stimulus; F:CDP-diacylglycerol-inositol 3-phosphatidyltransferase activity; C:plasma membrane	EC:2.7.8.11	IPR000462 (PFAM); PTHR15362 (PANTHER), PTHR15362:SF2 (PANTHER), SignalP-NN(euk) (SIGNALP), tmhmm (TMHMM)
GRNLHQF01AQ2YC	60s acidic ribosomal protein p0	376	20	2.84407e-33	93.9%	12	F:copper ion binding; C:nucleolus; P:response to salt stress; P:response to cold; F:structural constituent of ribosome; P:translational elongation; P:ribosome biogenesis; P:response to zinc ion; C:chloroplast; P:response to cadmium ion; C:cytosolic ribosome; C:plasma membrane	-	SignalP-NN(euk) (SIGNALP)
GRNLHQF01AQ2VB	eukaryotic translation initiation factor 4g-like	416	20	6.47534e-58	86.9%	5	P:RNA metabolic process; P:translational initiation; F:translation initiation factor activity; F:DNA binding; F:protein binding	-	IPR003890 (PFAM); IPR016021 (G3DSA:1.25.40.GENE3D); IPR016024 (SUPERFAMILY); PTHR23253 (PANTHER), PTHR23253:SF7 (PANTHER)
GRNLHQF01AQ1GZ	ribosomal protein s7	343	20	2.14778e-55	88.6%	6	F:structural constituent of ribosome; C:small ribosomal subunit; C:chloroplast; P:translation; F:rRNA binding; C:mitochondrion	-	SignalP-NN(euk) (SIGNALP)
GRNLHQF01AQ0ZN	c4-dicarboxylate transporter malic acid transport protein	485	20	7.34826e-43	75.65%	5	C:integral to membrane; P:cellular ion homeostasis; C:plasma membrane; P:transmembrane transport; F:transporter activity	-	IPR004695 (PFAM); PTHR31269 (PANTHER), PTHR31269:SF0 (PANTHER), SignalP-NN(euk) (SIGNALP), tmhmm (TMHMM)
GRNLHQF01AQ0YH	sodium potassium-dependent atpase beta-2 subunit	474	20	2.77092e-15	62.45%	1	P:ion transport	-	SignalP-NN(euk) (SIGNALP)
GRNLHQF01AQ0WR	nadp-dependent alcohol dehydrogenase 6	270	13	3.19286e-09	80.0%	3	F:metal ion binding; P:metabolic process; F:catalytic activity	-	no IPS match
GRNLHQF01AQ0VD	bahd acyltransferase dcr-like	434	20	5.29611e-38	90.05%	2	F:anthranilate N-benzoyltransferase activity; F:transferase activity, transferring acyl groups	EC:2.3.1.144	IPR003480 (PFAM); IPR023213 (G3DSA:3.30.559.GENE3D); PTHR31896 (PANTHER), PTHR31896:SF0 (PANTHER)
GRNLHQF01AQ0R4	dna-directed rna polymerases and iii subunit rpabc2	442	20	5.92553e-42	88.3%	13	F:DNA-directed RNA polymerase activity; P:transcription-coupled nucleotide-excision repair; F:protein kinase activity; P:transcription initiation from RNA polymerase II promoter; C:nucleolus; P:positive regulation of viral transcription; P:termination of RNA polymerase III transcription; C:DNA-directed RNA polymerase II, core complex; F:DNA binding; P:transcription elongation from RNA polymerase …	EC:2.7.7.6	IPR006110 (PFAM); IPR006111 (PIR); IPR012293 (G3DSA:3.90.940.GENE3D); IPR020708 (PROSITE)
GRNLHQF01AQ01Q	kdel (lys-asp-glu-leu) endoplasmic reticulum protein retention receptor 3	367	20	1.20653e-13	88.35%	7	F:receptor activity; C:endoplasmic reticulum membrane; F:ER retention sequence binding; P:protein retention in ER lumen; P:vesicle-mediated transport; C:integral to membrane; P:protein transport	-	IPR000133 (PRINTS); SignalP-NN(euk) (SIGNALP), tmhmm (TMHMM)
GRNLHQF01APZBS	beta-ketoacyl- -synthase	153	16	2.8153e-05	77.94%	3	F:transferase activity, transferring acyl groups; C:membrane; P:fatty acid biosynthetic process	-	IPR016038 (G3DSA:3.40.47.GENE3D); PTHR31561 (PANTHER)
GRNLHQF01APYS7	ornithine decarboxylase	498	20	6.03304e-33	67.0%	8	P:response to virus; C:cytosol; P:regulation of cellular amino acid metabolic process; F:protein binding; P:kidney development; P:polyamine biosynthetic process; P:positive regulation of cell proliferation; F:ornithine decarboxylase activity	EC:4.1.1.17	IPR000183 (PRINTS); IPR002433 (PRINTS); IPR009006 (G3DSA:2.40.37.GENE3D); IPR022643 (PFAM); PTHR11482 (PANTHER), PTHR11482:SF4 (PANTHER)
GRNLHQF01APYOI	m030_arath ame: full=uncharacterized mitochondrial protein g00030 ame: full=orf107a	216	6	2.91681e-25	97.67%	1	C:mitochondrion	-	no IPS match
GRNLHQF01APYBL	manganese superoxide dismutase	436	20	1.93119e-48	94.2%	5	F:metal ion binding; P:removal of superoxide radicals; C:mitochondrial matrix; F:superoxide dismutase activity; P:oxidation-reduction process	EC:1.15.1.1	IPR001189 (PRINTS); IPR019832 (PFAM); IPR019833 (PROSITE); PTHR11404:SF5 (PANTHER)
GRNLHQF01APXK1	ycf1 protein	448	20	3.83992e-51	83.65%	1	C:chloroplast	-	IPR008896 (PFAM)
GRNLHQF01APWF3	phenylalanine ammonia-lyase	330	20	9.70748e-17	88.65%	5	C:cytoplasm; P:phenylpropanoid metabolic process; P:biosynthetic process; F:ammonia-lyase activity; P:L-phenylalanine catabolic process	EC:4.3.1.0	IPR008948 (SUPERFAMILY); PTHR32364 (PANTHER), PTHR32364:SF2 (PANTHER)
GRNLHQF01APWEX	protein translocase subunit chloroplastic-like	477	20	1.87065e-16	84.55%	13	P:response to absence of light; P:protein import; F:P-P-bond-hydrolysis-driven protein transmembrane transporter activity; P:trichome morphogenesis; P:regulation of photosynthesis; C:chloroplast envelope; P:chloroplast organization; P:protein targeting; F:ATP binding; F:ATPase activity; P:intracellular protein transmembrane transport; C:chloroplast thylakoid membrane; C:chloroplast stroma	EC:3.6.1.3	no IPS match
GRNLHQF01APVMH	serine threonine-protein kinase oxi1-like	465	20	1.16399e-18	77.9%	5	P:response to oxidative stress; F:protein kinase C activity; P:protein autophosphorylation; F:ATP binding; F:protein kinase binding	EC:2.7.11.13	IPR000719 (PFAM); IPR011009 (SUPERFAMILY); G3DSA:1.10.510.10 (GENE3D), PTHR24351 (PANTHER)
GRNLHQF01APVMD	p30 dbc	339	17	3.62071e-19	75.82%	3	P:embryo development ending in seed dormancy; C:cytosol; F:binding	-	no IPS match
GRNLHQF01APV6U	probable signal peptidase complex subunit 2	321	20	4.22009e-08	67.35%	4	C:signal peptidase complex; P:signal peptide processing; F:peptidase activity; C:integral to membrane	-	IPR009582 (PFAM); PTHR13085 (PANTHER), PTHR13085:SF0 (PANTHER), SignalP-NN(euk) (SIGNALP), tmhmm (TMHMM)
GRNLHQF01APUHC	photosystem ii protein l	177	20	9.94974e-27	99.2%	5	C:photosystem II reaction center; C:plastid membrane; C:integral to membrane; P:photosynthesis; C:chloroplast thylakoid membrane	-	IPR003372 (PRODOM); SignalP-NN(euk) (SIGNALP), tmhmm (TMHMM)
GRNLHQF01APUD1	cytosolic factor	499	12	6.01056e-05	81.25%	4	C:intracellular; P:transport; C:integral to membrane; F:transporter activity	-	no IPS match
GRNLHQF01APU2O	probable phospholipid-transporting atpase ib	178	20	1.40736e-12	79.4%	8	C:integral to membrane; F:ATPase activity, coupled to transmembrane movement of ions, phosphorylative mechanism; P:negative regulation of cell proliferation; P:ATP biosynthetic process; F:ATP binding; P:phospholipid transport; F:magnesium ion binding; F:phospholipid-translocating ATPase activity	EC:3.6.3.1	IPR006539 (PANTHER); SignalP-NN(euk) (SIGNALP), tmhmm (TMHMM)
GRNLHQF01APT4E	ornithine decarboxylase antizyme	385	1	0.00926421	59.0%	1	F:ornithine decarboxylase inhibitor activity		IPR002993 (PFAM); IPR016181 (SUPERFAMILY); tmhmm (TMHMM)
GRNLHQF01APSFO	mitochondrial inner membrane	431	20	1.56978e-15	62.1%	4	P:response to cold; C:mitochondrial inner membrane; F:protein binding; C:integral to membrane	-	IPR019133 (PFAM); PTHR15415 (PANTHER), PTHR15415:SF7 (PANTHER), SignalP-NN(euk) (SIGNALP), tmhmm (TMHMM)
GRNLHQF01APSAR	protein	255	20	1.38211e-23	80.9%	2	C:mitochondrion; P:regulation of cellular respiration	-	SignalP-NN(euk) (SIGNALP), tmhmm (TMHMM)
GRNLHQF01APRY0	protein dek	485	20	5.17581e-14	90.7%	1	F:transferase activity, transferring acyl groups other than amino-acyl groups	EC:2.3.1.0	tmhmm (TMHMM)
GRNLHQF01APROG	40s ribosomal protein s8	470	20	2.19916e-30	80.3%	8	P:viral transcription; P:endocrine pancreas development; P:maturation of SSU-rRNA from tricistronic rRNA transcript (SSU-rRNA, 5.8S rRNA, LSU-rRNA); F:structural constituent of ribosome; P:translational elongation; C:cytosolic small ribosomal subunit; F:protein binding; P:translational termination	-	no IPS match
GRNLHQF01APRLY	pinus taeda anonymous locus 2_1063_01 genomic sequence	302	20	7.73898e-08	80.2%	3	F:oxidoreductase activity; P:oxidation-reduction process; F:binding	-	no IPS match
GRNLHQF01APQ3Y	trna-dihydrouridine synthase 3-like protein	469	20	2.18979e-62	96.4%	8	F:flavin adenine dinucleotide binding; C:vacuole; F:nucleic acid binding; F:zinc ion binding; F:tRNA dihydrouridine synthase activity; P:tRNA processing; C:plastid; P:oxidation-reduction process	-	IPR001269 (PANTHER); PTHR11082:SF8 (PANTHER)
GRNLHQF01APP0M	transcript antisense to ribosomal rna protein	361	20	1.81571e-39	69.5%	1	C:mitochondrion	-	no IPS match
GRNLHQF01APOY7	atp synthase cf0 subunit i	358	20	4.20835e-09	92.15%	5	F:proton-transporting ATP synthase activity, rotational mechanism; C:integral to membrane; P:ATP synthesis coupled proton transport; C:proton-transporting ATP synthase complex, coupling factor F(o); C:chloroplast	-	no IPS match
GRNLHQF01APORB	photosystem ii d1 partial	315	20	7.90007e-51	92.05%	8	F:metal ion binding; P:photosynthetic electron transport in photosystem II; F:electron transporter, transferring electrons within the cyclic electron transport pathway of photosynthesis activity; C:photosystem II; P:transport; C:plasma membrane light-harvesting complex; C:integral to membrane; C:chloroplast	-	IPR000484 (G3DSA:1.20.85.GENE3D); SignalP-NN(euk) (SIGNALP)
GRNLHQF01APOAF	tyrosine-protein phosphatase lar	394	20	3.32017e-06	67.7%	2	P:dephosphorylation; F:phosphatase activity	EC:3.1.3.0	no IPS match
GRNLHQF01APN1N	hypothetical chloroplast rf68	150	16	1.17894e-09	86.25%	2	C:mitochondrion; C:chloroplast	-	no IPS match
GRNLHQF01APMYN	uncharacterized oxidoreductase chloroplastic-like	380	20	1.26796e-10	86.25%	5	C:plastoglobule; C:chloroplast envelope; F:alditol:NADP+ 1-oxidoreductase activity; C:chloroplast thylakoid membrane; P:oxidation-reduction process	EC:1.1.1.21	tmhmm (TMHMM)
GRNLHQF01APMYF	major facilitator protein	433	20	1.36245e-18	90.75%	4	C:cytoplasmic membrane-bounded vesicle; P:transmembrane transport; F:sugar:hydrogen symporter activity; C:membrane	-	PTHR24003 (PANTHER), PTHR24003:SF115 (PANTHER)
GRNLHQF01APMUW	succinate dehydrogenase flavoprotein mitochondrial precursor	414	20	9.91698e-17	88.6%	5	F:flavin adenine dinucleotide binding; P:electron transport chain; P:tricarboxylic acid cycle; F:oxidoreductase activity, acting on the CH-CH group of donors; F:electron carrier activity	-	no IPS match
GRNLHQF01APMQF	cytochrome p450	369	20	2.92219e-12	67.75%	5	F:monooxygenase activity; F:iron ion binding; P:cutin biosynthetic process; P:flower development; C:mitochondrion	-	no IPS match
GRNLHQF01APMOJ	nadh dehydrogenase	305	20	3.13455e-26	94.15%	6	P:mitochondrial electron transport, NADH to ubiquinone; F:NAD binding; F:quinone binding; F:NADH dehydrogenase (ubiquinone) activity; C:mitochondrial respiratory chain complex I; P:photosynthesis, light reaction	EC:1.6.5.3	IPR001135 (PFAM); PTHR11993 (PANTHER), PTHR11993:SF10 (PANTHER), tmhmm (TMHMM), SSF56762 (SUPERFAMILY)
GRNLHQF01APMCD	cytoplasmic protein	378	20	1.28691e-20	81.15%	2	C:intracellular; F:GTP binding	-	no IPS match
GRNLHQF01APLKO	histone h3	400	20	4.57998e-14	72.2%	1	C:chromosome	-	no IPS match
GRNLHQF01APL78	60s acidic ribosomal protein	390	20	1.47186e-22	93.55%	4	C:ribosome; F:structural constituent of ribosome; C:mitochondrion; P:translational elongation	-	IPR001813 (PFAM); PTHR21141 (PANTHER), SignalP-NN(euk) (SIGNALP)
GRNLHQF01APKTK	wd-40 repeat family protein	422	20	5.51116e-20	86.6%	8	C:Cul4-RING ubiquitin ligase complex; P:response to cold; P:histone deacetylation; C:heterotrimeric G-protein complex; P:histone acetylation; F:histone acetyltransferase activity; C:nucleus; F:protein binding	EC:2.3.1.48	IPR006594 (SMART); IPR013720 (PFAM); PTHR22846 (PANTHER), PTHR22846:SF2 (PANTHER)
GRNLHQF01APK0D	act domain containing protein	344	20	2.67283e-26	92.25%	4	F:amino acid binding; C:chloroplast stroma; P:metabolic process; C:chloroplast thylakoid membrane	-	no IPS match
GRNLHQF01APJS5	ribulose bisphosphate carboxylase oxygenase chloroplast expressed	468	20	9.36191e-57	99.8%	3	F:sequence-specific DNA binding transcription factor activity; F:ATP binding; C:chloroplast stroma	-	SignalP-NN(euk) (SIGNALP)
GRNLHQF01APIZL	apocytochrome b	269	20	3.18234e-09	88.4%	8	F:metal ion binding; C:mitochondrial inner membrane; F:oxidoreductase activity; C:respiratory chain; F:electron carrier activity; P:transport; C:integral to membrane; P:respiratory electron transport chain	-	SignalP-NN(euk) (SIGNALP)
GRNLHQF01APIZ7	purple acid phosphatase	436	20	2.8523e-61	92.35%	3	C:extracellular region; F:metal ion binding; F:acid phosphatase activity	EC:3.1.3.2	IPR025733 (PFAM); G3DSA:3.60.21.10 (GENE3D), PTHR22953 (PANTHER), PTHR22953:SF0 (PANTHER), SSF56300 (SUPERFAMILY)
GRNLHQF01APIRA	60s ribosomal protein l25	330	20	1.74729e-41	93.35%	4	C:ribosome; F:structural constituent of ribosome; P:translation; F:nucleotide binding	-	IPR012677 (G3DSA:3.30.70.GENE3D); IPR012678 (SUPERFAMILY); IPR013025 (PFAM); PTHR11620 (PANTHER)
GRNLHQF01APHNN	cyclophilin	422	20	4.45532e-10	87.75%	3	P:protein folding; P:protein peptidyl-prolyl isomerization; F:peptidyl-prolyl cis-trans isomerase activity	EC:5.2.1.8	IPR002130 (PFAM); G3DSA:2.40.100.10 (GENE3D), PTHR11071 (PANTHER)
GRNLHQF01APHIP	receptor-like protein kinase hsl1-like	351	20	5.19046e-19	68.6%	4	P:phosphorylation; F:protein kinase activity; C:membrane; F:nucleotide binding	-	PTHR24420 (PANTHER), PTHR24420:SF397 (PANTHER)
GRNLHQF01APHHA	plasma membrane h+-atpase	336	20	1.63337e-15	96.45%	6	F:hydrogen-exporting ATPase activity, phosphorylative mechanism; C:integral to membrane; P:ATP catabolic process; P:ATP biosynthetic process; F:ATP binding; P:cation transport	EC:3.6.3.6	IPR004014 (PFAM); SSF81665 (SUPERFAMILY)
GRNLHQF01APH84	ubiquitin	137	20	2.89005e-19	100.0%	5	C:ribosome; F:structural constituent of ribosome; C:nucleus; P:translation; F:protein binding	-	IPR000626 (PFAM); IPR019955 (PROFILE); IPR019956 (PRINTS); G3DSA:3.10.20.90 (GENE3D), PTHR10666 (PANTHER), SSF54236 (SUPERFAMILY)
GRNLHQF01APGRK	betaine aldehyde dehydrogenase	383	20	2.77509e-16	88.1%	7	P:response to abscisic acid stimulus; F:aldehyde dehydrogenase (NAD) activity; C:peroxisome; P:response to water deprivation; F:betaine-aldehyde dehydrogenase activity; F:3-chloroallyl aldehyde dehydrogenase activity; P:oxidation-reduction process	EC:1.2.1.3; EC:1.2.1.8	no IPS match
GRNLHQF01APFG5	scarecrow regulator 1	405	20	3.08769e-41	83.7%	1	P:regulation of transcription, DNA-dependent	-	IPR005202 (PFAM); PTHR31636 (PANTHER)
GRNLHQF01APEO7	udp-glycosyltransferase 85a3	459	20	1.32204e-35	78.3%	2	P:metabolic process; F:limonoid glucosyltransferase activity	EC:2.4.1.210	no IPS match
GRNLHQF01APEAB	ribosomal protein s2	361	20	2.59808e-42	89.15%	5	F:structural constituent of ribosome; C:lipid particle; F:RNA binding; C:cytosolic small ribosomal subunit; P:translation	-	IPR000851 (PANTHER); IPR013810 (PFAM); IPR014720 (G3DSA:3.30.160.GENE3D); SSF54768 (SUPERFAMILY)
GRNLHQF01APE1Y	ras-related protein orab-1	429	20	1.23564e-59	90.45%	7	P:protein transport; F:GTP binding; P:small GTPase mediated signal transduction; C:intracellular; F:GTPase activity; P:GTP catabolic process; C:membrane	-	IPR001806 (PRINTS); IPR003578 (SMART); IPR003579 (SMART); IPR005225 (TIGRFAMs); IPR020849 (SMART); IPR027417 (SUPERFAMILY); G3DSA:3.40.50.300 (GENE3D), PTHR24073 (PANTHER), PTHR24073:SF248 (PANTHER), PS51419 (PROFILE)
GRNLHQF01APDDA	catalase	441	20	4.41864e-15	92.55%	6	P:hydrogen peroxide catabolic process; C:peroxisome; F:protein binding; F:heme binding; F:catalase activity; P:oxidation-reduction process	EC:1.11.1.6	no IPS match
GRNLHQF01APD4G	chloroplast ferredoxin i	388	20	2.11263e-33	85.2%	6	F:metal ion binding; P:electron transport chain; F:electron carrier activity; F:2 iron, 2 sulfur cluster binding; C:chloroplast; P:transport	-	IPR001041 (PFAM); IPR006058 (PROSITE); IPR010241 (TIGRFAMs); IPR012675 (G3DSA:3.10.20.GENE3D); PTHR32148 (PANTHER), PTHR32148:SF0 (PANTHER)
GRNLHQF01APBKK	serine threonine kinase nlk	322	12	0.00612571	81.17%	9	P:imaginal disc-derived wing vein morphogenesis; P:gravitaxis; P:positive regulation of synaptic growth at neuromuscular junction; P:negative regulation of Wnt receptor signaling pathway; P:protein phosphorylation; F:MAP kinase activity; P:imaginal disc-derived wing vein specification; F:ATP binding; P:ommatidial rotation	EC:2.7.11.24	SignalP-NN(euk) (SIGNALP), tmhmm (TMHMM)
GRNLHQF01APAAL	high affinity nitrate transporter	359	20	7.92584e-15	79.85%	3	F:nitrate transmembrane transporter activity; C:plasma membrane; P:transmembrane transport	-	SignalP-NN(euk) (SIGNALP)
GRNLHQF01APA9Y	LRRG00134	398	2	2.84508e-06	50.0%	1	F:binding	-	SignalP-NN(euk) (SIGNALP), tmhmm (TMHMM)
GRNLHQF01APA7M	ferredoxin- chloroplastic-like isoform 1	349	20	6.61205e-16	91.0%	6	F:metal ion binding; P:electron transport chain; F:electron carrier activity; F:2 iron, 2 sulfur cluster binding; C:chloroplast; P:transport	-	no IPS match
GRNLHQF01AP8YB	heavy metal transport detoxification domain-containing protein	460	20	4.49714e-16	78.75%	2	P:metal ion transport; F:metal ion binding	-	SignalP-NN(euk) (SIGNALP), tmhmm (TMHMM)
GRNLHQF01AP8VU	---NA---	137	0			3	F:ATP-dependent peptidase activity; F:serine-type endopeptidase activity; P:proteolysis		IPR008269 (PFAM); IPR014721 (G3DSA:3.30.230.GENE3D)
GRNLHQF01AP8VC	mediator of rna polymerase ii transcription subunit 15a-like	404	20	7.29657e-16	92.5%	3	F:nucleic acid binding; F:transcription cofactor activity; P:regulation of transcription, DNA-dependent	-	SignalP-NN(euk) (SIGNALP), tmhmm (TMHMM)
GRNLHQF01AP8T2	tubby-like f-box protein 8-like	378	20	2.33984e-08	85.2%	1	F:hydrolase activity	-	IPR000007 (G3DSA:3.20.90.GENE3D); IPR025659 (SUPERFAMILY); PTHR16517 (PANTHER), PTHR16517:SF7 (PANTHER)
GRNLHQF01AP8GI	cytochrome b5	352	20	2.60437e-16	80.2%	1	F:heme binding	-	IPR001199 (PRINTS); IPR018506 (PROSITE); PTHR19359 (PANTHER)
GRNLHQF01AP8CX	polyubiquitin-like protein	233	20	1.40333e-32	88.85%	1	F:protein binding		IPR000626 (PFAM); IPR019955 (PROFILE); IPR019956 (PRINTS); G3DSA:3.10.20.90 (GENE3D), PTHR10666 (PANTHER), SSF54236 (SUPERFAMILY)
GRNLHQF01AP7MM	tar1p	154	20	2.45436e-09	72.15%	2	C:mitochondrion; P:regulation of cellular respiration	-	SignalP-NN(euk) (SIGNALP)
GRNLHQF01AP6PQ	chloride channel protein clc-f	384	20	4.05319e-36	85.3%	8	C:Golgi apparatus; F:voltage-gated chloride channel activity; P:transmembrane transport; C:integral to membrane; P:metabolic process; C:chloroplast; F:catalytic activity; P:chloride transport	-	no IPS match
GRNLHQF01AP66V	tar1_klula ame: full=protein tar1	282	14	4.09673e-10	76.5%	2	C:mitochondrion; P:regulation of cellular respiration	-	SignalP-NN(euk) (SIGNALP)
GRNLHQF01AP63A	photosystem i p700 apoprotein a2	464	20	4.27951e-31	83.2%	10	F:metal ion binding; P:transport; P:protein-chromophore linkage; F:chlorophyll binding; F:4 iron, 4 sulfur cluster binding; C:integral to membrane; C:photosystem I; P:photosynthesis; C:chloroplast thylakoid membrane; P:electron transport chain	-	IPR001280 (PRINTS); SignalP-NN(euk) (SIGNALP), tmhmm (TMHMM), SSF81558 (SUPERFAMILY)
GRNLHQF01AP62B	---NA---	124	0			3	F:structural constituent of ribosome; C:ribosome; P:translation		IPR001047 (PANTHER); PTHR10394:SF1 (PANTHER)
GRNLHQF01AP5YV	protein	320	20	1.16127e-07	81.5%	7	F:hydrogen-translocating pyrophosphatase activity; P:protein phosphorylation; F:ATP binding; F:MAP kinase kinase kinase activity; P:proton transport; F:inorganic diphosphatase activity; C:membrane	EC:2.7.11.25; EC:3.6.1.1	PTHR24420 (PANTHER), PTHR24420:SF412 (PANTHER)
GRNLHQF01AP5T4	bark storage protein a-like	210	20	3.16726e-33	84.45%	5	F:binding; P:protein ubiquitination; F:ubiquitin-protein ligase activity; P:nucleoside metabolic process; C:ubiquitin ligase complex	EC:6.3.2.19	IPR018017 (PANTHER); PTHR21234:SF10 (PANTHER)
GRNLHQF01AP4PU	coated vesicle membrane	494	20	5.11753e-34	86.5%	7	C:integral to membrane; P:cellulose biosynthetic process; F:protein transmembrane transporter activity; P:cell wall organization; C:cytoplasmic membrane-bounded vesicle; F:cellulose synthase (UDP-forming) activity; P:intracellular protein transport	EC:2.4.1.12	no IPS match
GRNLHQF01AP49T	conserved protein	471	20	1.49839e-56	66.7%	1	C:chloroplast	-	no IPS match
GRNLHQF01AP40H	ribosomal protein l23	268	20	4.91348e-42	97.05%	6	C:ribosome; F:structural constituent of ribosome; C:chloroplast; P:translation; F:rRNA binding; F:nucleotide binding	-	IPR001014 (PROSITE); IPR012677 (G3DSA:3.30.70.GENE3D); IPR012678 (SUPERFAMILY); IPR013025 (PFAM)
GRNLHQF01AP3WX	eukaryotic translation initiation factor 5b-like	499	20	8.73847e-58	77.6%	8	F:translation initiation factor activity; F:nucleotidyltransferase activity; C:cytosol; P:GTP catabolic process; F:protein binding; F:GTPase activity; P:regulation of translational initiation; F:GTP binding	EC:2.7.7.0	IPR015760 (PTHR23115:PANTHER); IPR023115 (G3DSA:3.40.50.GENE3D); G3DSA:2.40.30.10 (GENE3D), PTHR23115 (PANTHER)
GRNLHQF01AP3WL	enolase	407	20	2.1771e-17	100.0%	7	C:cell surface; F:transferase activity, transferring acyl groups; C:phosphopyruvate hydratase complex; F:phosphopyruvate hydratase activity; F:hydrolase activity; F:magnesium ion binding; P:glycolysis	EC:4.2.1.11	IPR000941 (PANTHER); IPR020810 (PFAM); G3DSA:3.20.20.120 (GENE3D), SSF51604 (SUPERFAMILY)
GRNLHQF01AP3SV	60s ribosomal protein l44	415	20	4.58583e-29	94.8%	3	C:ribosome; F:structural constituent of ribosome; P:translation	-	no IPS match
GRNLHQF01AP3JK	protein gar2, putative	273	7	0.000428461	70.71%	1	F:binding	-	SignalP-NN(euk) (SIGNALP), tmhmm (TMHMM)
GRNLHQF01AP33M	ribosomal protein s12	255	4	3.11579e-14	89.5%	3	C:ribosome; F:structural constituent of ribosome; P:translation	-	no IPS match
GRNLHQF01AP2MB	lissencephaly-1 homolog	296	20	5.01829e-28	82.05%	73	P:regulation of dendrite morphogenesis; C:astral microtubule; C:motile primary cilium; P:hippocampus development; F:enzyme regulator activity; F:protein homodimerization activity; C:dynactin complex; P:retrograde axon cargo transport; P:neuromuscular process controlling balance; P:oocyte nucleus migration involved in oocyte dorsal/ventral axis specification; C:axon part; P:intracellular mRNA loca…	-	IPR001680 (PFAM); IPR011047 (SUPERFAMILY); IPR015943 (G3DSA:2.130.10.GENE3D); IPR017252 (PTHR22847:PANTHER); IPR017986 (PROFILE); IPR019775 (PROSITE); PTHR22847 (PANTHER), SignalP-NN(euk) (SIGNALP)
GRNLHQF01AP2J3	methyltransferase	223	20	1.72772e-13	76.7%	1	F:transferase activity	-	no IPS match
GRNLHQF01AP2D0	uncharacterized loc101215442	266	20	5.00445e-11	86.45%	3	C:chloroplast thylakoid membrane; C:mitochondrion; C:chloroplast envelope	-	no IPS match
GRNLHQF01AP2B2	calcium-binding protein cml19	230	20	4.62718e-16	88.15%	11	C:microtubule organizing center; P:oxidation-reduction process; P:DNA repair; P:root epidermal cell differentiation; F:calcium ion binding; P:cell tip growth; F:2-alkenal reductase [NAD(P)] activity; P:cell division; F:protein binding; P:mitosis; C:plasma membrane	EC:1.3.1.74	IPR002048 (SMART); IPR011992 (G3DSA:1.10.238.GENE3D); IPR018247 (PROSITE); PTHR10891 (PANTHER), PTHR10891:SF41 (PANTHER), PF13833 (PFAM), SSF47473 (SUPERFAMILY)
GRNLHQF01AP1E0	cytosolic non-specific dipeptidase	485	20	1.91091e-55	88.7%	5	F:dipeptidase activity; F:carboxypeptidase activity; F:tripeptidase activity; F:metallopeptidase activity; P:proteolysis	EC:3.4.13.0; EC:3.4.13.0	SignalP-NN(euk) (SIGNALP), tmhmm (TMHMM)
GRNLHQF01AP0XW	26s protease regulatory subunit 8-like	225	20	2.20306e-19	96.4%	24	P:regulation of cellular amino acid metabolic process; P:positive regulation of ubiquitin-protein ligase activity involved in mitotic cell cycle; P:transcription from RNA polymerase II promoter; P:viral process; F:transcription cofactor activity; F:thyrotropin-releasing hormone receptor binding; P:negative regulation of ubiquitin-protein ligase activity involved in mitotic cell cycle; P:negative …	EC:3.6.1.3	SignalP-NN(euk) (SIGNALP)
GRNLHQF01AOZZ0	---NA---	151	0			2	C:photosystem II reaction center; P:photosynthesis		IPR003372 (PFAM); SignalP-NN(euk) (SIGNALP), tmhmm (TMHMM)
GRNLHQF01AOZSZ	nascent polypeptide-associated complex subunit muscle-specific form-like	124	20	1.4029e-10	91.9%	10	P:translation; F:calcium-transporting ATPase activity; F:TBP-class protein binding; P:regulation of transcription, DNA-dependent; F:DNA binding; C:nascent polypeptide-associated complex; P:interspecies interaction between organisms; F:transcription coactivator activity; P:protein transport; C:nucleus	EC:3.6.3.8	no IPS match
GRNLHQF01AOZEZ	60s ribosomal protein l31	475	20	3.07233e-34	91.5%	3	C:ribosome; F:structural constituent of ribosome; P:translation	-	IPR000054 (PANTHER); IPR020052 (PROSITE); IPR023621 (G3DSA:3.10.440.GENE3D); PTHR10956:SF0 (PANTHER)
GRNLHQF01AOZDE	protein binding	465	20	6.05054e-40	86.05%	1	F:zinc ion binding	-	IPR011016 (PFAM); IPR013083 (G3DSA:3.30.40.GENE3D); PTHR23012 (PANTHER), PTHR23012:SF25 (PANTHER), tmhmm (TMHMM), SSF57850 (SUPERFAMILY)
GRNLHQF01AOZ5Z	expansin-like a1-like	308	20	2.46923e-11	83.05%	2	C:extracellular region; P:sexual reproduction	-	IPR007117 (G3DSA:2.60.40.GENE3D); PTHR31436 (PANTHER), PTHR31436:SF0 (PANTHER)
GRNLHQF01AOYMH	aldo keto	525	20	4.15187e-18	81.25%	2	P:oxidation-reduction process; F:pyridoxine:NADP 4-dehydrogenase activity	EC:1.1.1.65	SignalP-NN(euk) (SIGNALP)
GRNLHQF01AOYH9	cellulose synthase-like protein g3-like	370	20	1.34467e-27	76.7%	4	F:cellulose synthase (UDP-forming) activity; P:cellulose biosynthetic process; C:integral to membrane; P:cell wall organization	EC:2.4.1.12	PTHR32287 (PANTHER), PTHR32287:SF14 (PANTHER)
GRNLHQF01AOY1X	adp atp translocase	449	20	3.47648e-43	89.0%	5	F:binding; C:mitochondrial inner membrane; P:transmembrane transport; C:integral to membrane; F:transporter activity	-	IPR018108 (PFAM); IPR023395 (G3DSA:1.50.40.GENE3D); PTHR24089 (PANTHER), PTHR24089:SF31 (PANTHER), tmhmm (TMHMM)
GRNLHQF01AOXND	phosphotyrosyl phosphatase activator	161	3	0.0635689	69.0%	1	F:phosphatase activator activity		IPR004327 (PFAM); SignalP-NN(euk) (SIGNALP)
GRNLHQF01AOWRY	dienelactone hydrolase family protein	305	20	2.99889e-15	79.3%	6	P:response to salt stress; C:cytoplasm; F:hydrolase activity; C:apoplast; C:nucleus; C:plasma membrane	-	no IPS match
GRNLHQF01AOWP6	acyl-protein thioesterase 1	389	20	7.22058e-30	64.65%	1	F:hydrolase activity		IPR003140 (PFAM); G3DSA:3.40.50.1820 (GENE3D), PTHR10655 (PANTHER), PTHR10655:SF6 (PANTHER), SSF53474 (SUPERFAMILY)
GRNLHQF01AOW4O	wd repeat domain-containing protein 83	437	20	6.48375e-06	59.45%	5	P:primary metabolic process; P:cellular macromolecule metabolic process; F:transferase activity; C:cytoplasm; C:nucleus	-	no IPS match
GRNLHQF01AOVNU	60s ribosomal protein l31	419	20	2.77834e-44	89.4%	3	C:ribosome; F:structural constituent of ribosome; P:translation	-	IPR000054 (PRODOM); IPR020052 (PROSITE); IPR023621 (G3DSA:3.10.440.GENE3D); PTHR10956:SF0 (PANTHER)
GRNLHQF01AOVAC	---NA---	487	0			1	F:cysteine-type endopeptidase inhibitor activity		IPR020381 (PRODOM); IPR027214 (PANTHER); G3DSA:3.10.450.10 (GENE3D), PTHR11413:SF3 (PANTHER), SSF54403 (SUPERFAMILY)
GRNLHQF01AOUCM	cysteine proteinase inhibitor isoform 1	238	4	0.000342304	87.75%	2	P:negative regulation of peptidase activity; F:cysteine-type endopeptidase inhibitor activity	-	SignalP-NN(euk) (SIGNALP), tmhmm (TMHMM)
GRNLHQF01AOT23	inorganic pyrophosphatase	288	18	2.95473e-08	74.28%	4	F:inorganic diphosphatase activity; C:cytoplasm; P:phosphate-containing compound metabolic process; F:magnesium ion binding	EC:3.6.1.1	SignalP-NN(euk) (SIGNALP), tmhmm (TMHMM)
GRNLHQF01AOSWD	gtp-binding protein sar1	164	20	2.21213e-09	87.8%	13	P:chitin-based larval cuticle pattern formation; F:GTP binding; P:positive regulation of cuticle pigmentation; P:embryonic heart tube development; C:Golgi apparatus; P:endoplasmic reticulum organization; P:intracellular protein transport; P:negative regulation of dendrite morphogenesis; C:ER to Golgi transport vesicle; P:vesicle-mediated transport; C:endoplasmic reticulum; C:lipid particle; F:GTP…	-	IPR006687 (PTHR11711:PANTHER); IPR006689 (PFAM); PTHR11711 (PANTHER)
GRNLHQF01AOSF1	quinone oxidoreductase	358	20	1.47394e-32	79.1%	3	F:zinc ion binding; P:oxidation-reduction process; F:NADPH:quinone reductase activity	EC:1.6.5.5	IPR002085 (PANTHER); PTHR11695:SF28 (PANTHER), PF13602 (PFAM)
GRNLHQF01AOSBO	pattern formation protein emb30-like	251	20	6.59532e-27	81.85%	5	F:identical protein binding; P:ER body organization; F:ARF guanyl-nucleotide exchange factor activity; P:regulation of ARF protein signal transduction; C:intracellular	-	PTHR10663 (PANTHER), PTHR10663:SF6 (PANTHER)
GRNLHQF01AOS2F	60s ribosomal protein l32	471	20	3.55963e-46	87.75%	3	C:ribosome; F:structural constituent of ribosome; P:translation	-	IPR001515 (PRODOM); PTHR23413 (PANTHER)
GRNLHQF01AOR9Q	---NA---	277	0			4	P:superoxide metabolic process; F:metal ion binding; P:oxidation-reduction process; F:superoxide dismutase activity		IPR001424 (G3DSA:2.60.40.GENE3D); IPR018152 (PROSITE); IPR024134 (PANTHER)
GRNLHQF01AOR7P	beta-glucosidase 47	455	20	3.19642e-21	80.05%	4	C:endomembrane system; P:carbohydrate metabolic process; F:beta-glucosidase activity; F:cation binding	EC:3.2.1.21	IPR001360 (PRINTS); IPR013781 (G3DSA:3.20.20.GENE3D); IPR017853 (SUPERFAMILY)
GRNLHQF01AOQWA	lipid transfer protein precursor	376	20	7.82616e-33	78.65%	2	F:lipid binding; P:lipid transport	-	SignalP-NN(euk) (SIGNALP)
GRNLHQF01AOQQU	nadh dehydrogenase subunit 7	410	20	9.15564e-48	96.75%	6	P:cellular respiration; F:NAD binding; F:quinone binding; C:mitochondrial respiratory chain complex I; P:photosynthesis, light reaction; F:NADH dehydrogenase activity	EC:1.6.99.3	IPR001135 (PFAM); PTHR11993 (PANTHER), PTHR11993:SF10 (PANTHER), SSF56762 (SUPERFAMILY)
GRNLHQF01AOQIT	pentatricopeptide repeat-containing protein at3g49710-like	330	2	0.000507594	78.5%	1	F:binding	-	PTHR24015 (PANTHER), PTHR24015:SF44 (PANTHER)
GRNLHQF01AOQGG	protein transport protein sec61 subunit gamma	460	20	5.9304e-15	85.0%	9	C:Sec61 translocon complex; C:integral to endoplasmic reticulum membrane; F:P-P-bond-hydrolysis-driven protein transmembrane transporter activity; P:molting cycle, collagen and cuticulin-based cuticle; P:nematode larval development; P:oocyte growth; P:SRP-dependent cotranslational protein targeting to membrane, translocation; P:embryo development ending in birth or egg hatching; P:ovulation	-	SignalP-NN(euk) (SIGNALP)
GRNLHQF01AOQ5H	abc1 family protein	367	20	2.39006e-13	76.7%	3	C:plasma membrane; P:lipopolysaccharide core region biosynthetic process; C:endoplasmic reticulum	-	no IPS match
GRNLHQF01AOPQN	nadh dehydrogenase	509	20	4.76415e-46	76.0%	7	P:oxidation-reduction process; P:apoptotic process; P:photosynthesis, light reaction; F:NADH dehydrogenase (ubiquinone) activity; C:mitochondrial respiratory chain complex I; P:negative regulation of cell growth; P:reactive oxygen species metabolic process	EC:1.6.5.3	no IPS match
GRNLHQF01AOP4V	glycoside hydrolase family 13 protein	470	20	2.71833e-42	70.25%	2	F:hydrolase activity, acting on glycosyl bonds; P:carbohydrate metabolic process	-	IPR013781 (G3DSA:3.20.20.GENE3D); IPR015902 (PANTHER); IPR017853 (SUPERFAMILY); PTHR10357:SF77 (PANTHER)
GRNLHQF01AOOYE	ribosomal protein s7	428	20	3.61472e-14	100.0%	5	F:structural constituent of ribosome; C:small ribosomal subunit; C:chloroplast; P:translation; F:rRNA binding	-	SignalP-NN(euk) (SIGNALP)
GRNLHQF01AONYN	dihydrolipoamide succinyltransferase	444	17	8.92532e-12	81.12%	3	C:oxoglutarate dehydrogenase complex; F:dihydrolipoyllysine-residue succinyltransferase activity; P:tricarboxylic acid cycle	EC:2.3.1.61	no IPS match
GRNLHQF01AONTC	protein phosphatase isoform a	358	20	1.18562e-27	77.3%	6	C:cytoplasm; P:mitotic cell cycle; F:metal ion binding; F:protein serine/threonine phosphatase activity; P:protein dephosphorylation; C:nucleus	-	IPR006186 (PRINTS); IPR011236 (PTHR11668:PANTHER); G3DSA:3.60.21.10 (GENE3D), PTHR11668 (PANTHER), SSF56300 (SUPERFAMILY)
GRNLHQF01AONRN	rna polymerase sigma factor sigb-like	121	20	1.08078e-12	94.35%	9	F:DNA-directed RNA polymerase activity; P:response to red light; P:regulation of transcription, DNA-dependent; P:DNA-dependent transcription, initiation; F:DNA binding; P:response to blue light; F:sequence-specific DNA binding transcription factor activity; F:sigma factor activity; C:chloroplast	EC:2.7.7.6	IPR000943 (PRINTS); IPR007630 (PFAM); IPR011991 (G3DSA:1.10.10.GENE3D); IPR013324 (SUPERFAMILY); PTHR30603 (PANTHER)
GRNLHQF01AONFF	dihydroxy-2-butanone-4-phosphate partial	377	20	1.86073e-24	75.2%	1	F:catalytic activity	-	no IPS match
GRNLHQF01AONAX	methyl-cpg-binding domain 10	417	20	1.42212e-44	88.8%	2	F:methyl-CpG binding; C:nucleus	-	IPR001739 (G3DSA:3.30.890.GENE3D); IPR016177 (SUPERFAMILY)
GRNLHQF01AON75	ribosomal protein partial	430	20	3.44514e-31	79.75%	5	C:ribosome; F:structural constituent of ribosome; F:RNA binding; P:translation; C:mitochondrion	-	no IPS match
GRNLHQF01AOMW7	---NA---	392	0			4	F:peroxidase activity; P:response to oxidative stress; F:heme binding; P:oxidation-reduction process		IPR010255 (SUPERFAMILY); G3DSA:1.10.420.10 (GENE3D), PTHR31356 (PANTHER)
GRNLHQF01AOMRZ	geminivirus rep-interacting motor	390	20	3.36991e-09	70.9%	4	P:cellular process; C:plastid; F:nucleotide binding; F:hydrolase activity	-	PTHR24115 (PANTHER), PTHR24115:SF190 (PANTHER)
GRNLHQF01AOMKR	multidrug resistance protein abc transporter family	382	20	1.80715e-17	96.05%	9	P:transmembrane transport; P:oxidation-reduction process; C:integral to membrane; F:ATPase activity, coupled to transmembrane movement of substances; C:plant-type vacuole; P:ATP catabolic process; F:2-alkenal reductase [NAD(P)] activity; C:vacuolar membrane; F:ATP binding	EC:1.3.1.74	G3DSA:3.40.50.300 (GENE3D), PTHR24223 (PANTHER), PTHR24223:SF108 (PANTHER)
GRNLHQF01AOLZP	atp binding	442	20	1.66021e-68	89.8%	9	C:chloroplast envelope; F:ATPase activity; P:seed maturation; F:protein binding; P:transport; F:ATP:ADP antiporter activity; F:ATP binding; C:membrane; C:mitochondrion	EC:3.6.1.3	IPR003959 (PFAM); IPR027417 (SUPERFAMILY); G3DSA:3.40.50.300 (GENE3D), PTHR23070 (PANTHER), PTHR23070:SF1 (PANTHER)
GRNLHQF01AOLSO	orf114a gene product	403	3	4.82366e-32	87.67%	1	C:mitochondrion	-	no IPS match
GRNLHQF01AOLR4	60s ribosomal protein l15	239	20	6.43297e-08	79.0%	3	F:structural constituent of ribosome; C:cytosolic large ribosomal subunit; P:translation	-	IPR000439 (PANTHER); IPR012678 (SUPERFAMILY); IPR024794 (G3DSA:3.40.1120.GENE3D)
GRNLHQF01AOKCC	early nodulin 16	257	20	2.73702e-20	72.65%	2	F:copper ion binding; F:electron carrier activity		IPR003245 (PRODOM); IPR008972 (G3DSA:2.60.40.GENE3D)
GRNLHQF01AOJZX	transmembrane protein 18-like	392	20	1.86151e-40	81.6%	1	C:integral to membrane	-	IPR026721 (PANTHER); PTHR22593:SF2 (PANTHER), tmhmm (TMHMM)
GRNLHQF01AOJWV	formate dehydrogenase	339	20	6.69571e-53	89.95%	4	F:oxidoreductase activity, acting on the CH-OH group of donors, NAD or NADP as acceptor; P:oxidation-reduction process; F:formate dehydrogenase (NAD+) activity; F:NAD binding	EC:1.1.1.0; EC:1.2.1.2	SignalP-NN(euk) (SIGNALP), tmhmm (TMHMM)
GRNLHQF01AOJVB	40s ribosomal protein s15a	316	20	5.98188e-39	98.95%	7	F:structural constituent of ribosome; C:plasma membrane; C:cell wall; C:vacuolar membrane; C:cytosolic small ribosomal subunit; P:translation; C:mitochondrion	-	IPR000630 (PANTHER); G3DSA:3.30.1370.30 (GENE3D)
GRNLHQF01AOJ06	dna topoisomerase 2	471	20	2.07187e-10	67.5%	4	P:DNA metabolic process; P:transcription, DNA-dependent; F:DNA topoisomerase activity; F:ATP binding	-	IPR003594 (G3DSA:3.30.565.GENE3D); PTHR10169 (PANTHER), PTHR10169:SF19 (PANTHER)
GRNLHQF01AOHMV	adenine nucleotide translocase	364	20	6.38881e-16	87.85%	5	F:binding; C:mitochondrial inner membrane; P:transmembrane transport; C:integral to membrane; F:transporter activity	-	no IPS match
GRNLHQF01AOHMR	26s proteasome non-atpase regulatory subunit 4	253	20	1.29573e-15	73.8%	3	P:DNA repair; F:zinc ion binding; P:ubiquitin-dependent protein catabolic process	-	IPR003903 (PFAM); IPR027040 (PANTHER)
GRNLHQF01AOHLI	atp-binding sub-family member 3	221	20	1.03637e-11	77.4%	3	F:ATPase activity; P:ATP catabolic process; F:ATP binding	EC:3.6.1.3	no IPS match
GRNLHQF01AOGTS	---NA---	335	0			2	F:zinc ion binding; F:nucleic acid binding		IPR007087 (PROSITE); IPR013087 (G3DSA:3.30.160.GENE3D)
GRNLHQF01AOGAD	photosystem ii protein d1	183	20	1.2489e-18	96.85%	9	P:photosynthetic electron transport in photosystem II; F:electron transporter, transferring electrons within the cyclic electron transport pathway of photosynthesis activity; F:iron ion binding; C:photosystem II; P:transport; C:integral to membrane; C:plasma membrane light-harvesting complex; C:chloroplast; C:mitochondrion	-	no IPS match
GRNLHQF01AOFDJ	proteasome subunit alpha type- partial	504	20	2.17661e-14	77.65%	15	P:regulation of cellular amino acid metabolic process; P:positive regulation of ubiquitin-protein ligase activity involved in mitotic cell cycle; P:viral process; P:negative regulation of ubiquitin-protein ligase activity involved in mitotic cell cycle; F:threonine-type endopeptidase activity; C:cytoplasm; C:proteasome core complex, alpha-subunit complex; F:identical protein binding; P:S phase of…	EC:3.4.25.0	IPR023332 (PROFILE); G3DSA:3.60.20.10 (GENE3D), PTHR11599 (PANTHER), PTHR11599:SF13 (PANTHER), SSF56235 (SUPERFAMILY)
GRNLHQF01AODVJ	aspartic endopeptidase pep2	268	20	5.87698e-09	97.75%	5	F:aspartic-type endopeptidase activity; C:vacuolar lumen; P:pathogenesis; C:extracellular region; P:proteolysis	EC:3.4.23.0	no IPS match
GRNLHQF01AODQZ	hypothetical protein VITISV_005141	476	20	3.4584e-26	89.1%	2	P:response to UV-B; C:chloroplast	-	no IPS match
GRNLHQF01AODQO	40s ribosomal protein s18	396	20	3.00975e-26	89.4%	5	F:structural constituent of ribosome; P:ribosome biogenesis; C:cytosolic small ribosomal subunit; P:translation; F:rRNA binding	-	IPR001892 (PIR); IPR010979 (SUPERFAMILY); G3DSA:1.10.8.50 (GENE3D), PTHR10871:SF2 (PANTHER)
GRNLHQF01AODLI	probable acyl-activating enzyme chloroplastic-like	250	20	6.0995e-27	83.65%	3	P:metabolic process; F:catalytic activity; C:chloroplast envelope	-	PTHR24096 (PANTHER), PTHR24096:SF51 (PANTHER)
GRNLHQF01AODI1	ysl transporter	500	20	8.44059e-21	75.3%	5	F:metal ion binding; F:oxidoreductase activity; C:endoplasmic reticulum; C:membrane part; P:oxidation-reduction process	-	no IPS match
GRNLHQF01AODE3	universal stress protein family protein	378	20	7.89141e-36	82.2%	2	P:response to cold; C:plasma membrane	-	IPR014729 (G3DSA:3.40.50.GENE3D); PTHR31964 (PANTHER), PTHR31964:SF0 (PANTHER)
GRNLHQF01AOCPS	patellin-3-like	448	20	8.92784e-22	85.05%	4	C:intracellular; P:transport; C:integral to membrane; F:transporter activity	-	no IPS match
GRNLHQF01AOCMC	atpase-related dna repair protein	267	20	9.17572e-19	76.7%	3	C:cytoplasmic membrane-bounded vesicle; C:vacuolar membrane; C:endoplasmic reticulum	-	no IPS match
GRNLHQF01AOBBZ	ras-related protein rab-5c	251	20	2.6792e-30	84.2%	11	P:gastrulation with mouth forming second; C:early endosome membrane; P:angiogenesis; P:cell-cell adhesion; P:small GTPase mediated signal transduction; C:melanosome; F:protein binding; P:regulation of endocytosis; P:protein transport; F:GTP binding; C:plasma membrane	-	IPR001806 (PFAM); IPR003579 (SMART); IPR027417 (SUPERFAMILY); G3DSA:3.40.50.300 (GENE3D), PTHR24073 (PANTHER), PTHR24073:SF132 (PANTHER), PS51419 (PROFILE)
GRNLHQF01AOAWE	protein kinase domain-containing protein	398	20	1.32751e-22	66.45%	5	C:plasma membrane; P:protein autophosphorylation; C:chloroplast; C:cytosol; F:protein serine/threonine kinase activity	EC:2.7.11.0	SignalP-NN(euk) (SIGNALP), tmhmm (TMHMM)
GRNLHQF01AOAN5	cytochrome p450 liketbp	165	20	4.20724e-17	93.45%	1	C:mitochondrion	-	no IPS match
GRNLHQF01AO9WV	enolase	417	20	9.75268e-70	91.95%	5	C:cell surface; C:phosphopyruvate hydratase complex; F:phosphopyruvate hydratase activity; F:magnesium ion binding; P:glycolysis	EC:4.2.1.11	IPR000941 (PRINTS); IPR020811 (PFAM); G3DSA:3.30.390.10 (GENE3D), SSF54826 (SUPERFAMILY)
GRNLHQF01AO8MU	sorting nexin 2	285	9	0.0344942	84.89%	5	F:phosphatidylinositol binding; F:protein transporter activity; P:intracellular protein transport; C:endosome membrane; P:cell communication	-	no IPS match
GRNLHQF01AO8MC	alba dna rna-binding protein	445	20	5.55016e-47	83.85%	3	F:nucleic acid binding; C:nucleus; C:plasma membrane	-	SignalP-NN(euk) (SIGNALP), tmhmm (TMHMM)
GRNLHQF01AO849	PREDICTED: uncharacterized protein LOC101292709	325	12	3.2622e-09	78.58%	1	F:binding	-	SignalP-NN(euk) (SIGNALP), tmhmm (TMHMM)
GRNLHQF01AO72W	magnesium-dependent phosphatase 1	366	20	8.61854e-41	86.15%	2	F:protein tyrosine phosphatase activity; P:peptidyl-tyrosine dephosphorylation	EC:3.1.3.48	IPR010033 (TIGRFAMs); IPR010036 (PFAM); IPR023214 (G3DSA:3.40.50.GENE3D); IPR024734 (PANTHER); PTHR17901:SF6 (PANTHER)
GRNLHQF01AO6MT		467	1	0	1	3	F:structural constituent of ribosome; C:ribosome; P:translation		IPR000552 (PRODOM); IPR011332 (SUPERFAMILY)
GRNLHQF01AO4YM	atp synthase subunit mitochondrial-like	500	20	3.36424e-41	71.4%	5	C:proton-transporting ATP synthase complex, catalytic core F(1); F:proton-transporting ATP synthase activity, rotational mechanism; C:mitochondrion; P:ATP synthesis coupled proton transport; C:plasma membrane	-	IPR000711 (PANTHER); IPR026015 (G3DSA:1.10.520.GENE3D); PTHR11910:SF0 (PANTHER)
GRNLHQF01AO3XX	arginine metabolism regulation protein iii	333	20	1.38059e-07	87.05%	2	F:inositol-1,4,5-trisphosphate 3-kinase activity; P:phosphorylation	EC:2.7.1.127	IPR005522 (PANTHER); PTHR12400:SF6 (PANTHER), SSF56104 (SUPERFAMILY)
GRNLHQF01AO3LZ	glycoside hydrolase family 3 protein	315	20	1.36221e-16	71.55%	2	F:hydrolase activity, hydrolyzing O-glycosyl compounds; P:carbohydrate metabolic process	EC:3.2.1.0	SignalP-NN(euk) (SIGNALP), tmhmm (TMHMM)
GRNLHQF01AO3J8	3-ketoacyl- synthase	417	20	4.39496e-15	94.45%	9	P:wax biosynthetic process; P:very long-chain fatty acid metabolic process; P:cuticle development; F:transferase activity, transferring acyl groups; P:response to light stimulus; P:response to cold; P:unidimensional cell growth; C:membrane; C:endoplasmic reticulum	-	PTHR31561 (PANTHER)
GRNLHQF01AO1IA	e3 ubiquitin-protein ligase shprh-like	143	12	4.84907e-05	79.08%	4	F:ATP binding; F:helicase activity; F:DNA binding; F:zinc ion binding	-	no IPS match
GRNLHQF01AO19K	---NA---	475	0			1	F:protein binding		IPR000626 (PFAM); IPR019955 (PROFILE); G3DSA:3.10.20.90 (GENE3D), SSF54236 (SUPERFAMILY)
GRNLHQF01ANXWC	---NA---	249	0			2	C:photosystem I reaction center; P:photosynthesis		IPR003757 (G3DSA:1.20.1240.GENE3D); SignalP-NN(euk) (SIGNALP), tmhmm (TMHMM)
GRNLHQF01ANXH8	hypothetical protein SERLA73DRAFT_88269	238	3	0.0216802	87.0%	3	C:ribosome; F:structural constituent of ribosome; P:translation	-	no IPS match
GRNLHQF01ANX7Y	eukaryotic translation initiation factor 3 subunit m-like	373	20	2.92121e-24	75.25%	7	P:Golgi organization; C:microtubule associated complex; C:Golgi apparatus; P:protein secretion; C:cytosol; P:translation; F:protein binding	-	IPR000717 (PFAM); PTHR15350 (PANTHER), PTHR15350:SF3 (PANTHER)
GRNLHQF01ANWW0	mflj00348 protein	206	9	6.96052e-09	72.0%	5	C:cytoplasm; P:T cell activation; P:I-kappaB kinase/NF-kappaB cascade; P:negative regulation of NF-kappaB transcription factor activity; F:nucleotide binding	-	no IPS match
GRNLHQF01ANWV5	dolichyl-diphosphooligosaccharide--protein glycosyltransferase subunit 2-like	394	20	7.65219e-38	78.9%	8	C:oligosaccharyltransferase complex; P:protein N-linked glycosylation via asparagine; C:mitochondrion; P:response to cold; C:plant-type cell wall; C:vacuolar membrane; F:dolichyl-diphosphooligosaccharide-protein glycotransferase activity; C:plasma membrane	EC:2.4.1.119	IPR008814 (PANTHER); PTHR12640:SF0 (PANTHER)
GRNLHQF01ANWTG	zinc finger a20 and an1 domain-containing stress-associated protein 8-like isoform 1	387	20	4.53151e-30	87.45%	2	F:zinc ion binding; F:DNA binding	-	IPR000058 (G3DSA:4.10.1110.GENE3D); PTHR10634 (PANTHER), PTHR10634:SF5 (PANTHER), SSF118310 (SUPERFAMILY)
GRNLHQF01ANWLF	growth arrest-specific protein 2-like	413	12	0.000858695	78.17%	1	P:cell cycle arrest	-	IPR003108 (G3DSA:3.30.920.GENE3D); PTHR25069 (PANTHER)
GRNLHQF01ANWFD	nadh2 dehydrogenase subunit 22k	303	20	2.30345e-23	90.9%	10	F:quinone binding; P:determination of adult lifespan; P:photosynthesis, light reaction; F:NADH dehydrogenase (ubiquinone) activity; P:response to reactive oxygen species; C:mitochondrial respiratory chain complex I; F:4 iron, 4 sulfur cluster binding; P:mitochondrial electron transport, NADH to ubiquinone; P:mitochondrial respiratory chain complex I assembly; F:iron ion binding	EC:1.6.5.3	SignalP-NN(euk) (SIGNALP)
GRNLHQF01ANW6G	calcium binding protein	323	20	7.75719e-13	83.0%	4	P:response to cadmium ion; P:trichome branching; F:protein binding; F:calcium ion binding	-	IPR002048 (PFAM); IPR011992 (G3DSA:1.10.238.GENE3D); IPR018247 (PROSITE); PTHR10891 (PANTHER), PTHR10891:SF43 (PANTHER), SSF47473 (SUPERFAMILY)
GRNLHQF01ANW4U	peroxisomal biogenesis factor 11 family protein	447	20	7.11877e-67	92.25%	3	F:identical protein binding; C:integral to peroxisomal membrane; P:peroxisome fission	-	IPR008733 (PANTHER); PTHR12652:SF15 (PANTHER)
GRNLHQF01ANVM4	2-cys peroxiredoxin bas1	380	20	6.92896e-52	89.8%	4	P:cell redox homeostasis; F:peroxiredoxin activity; F:peroxidase activity; P:oxidation-reduction process	EC:1.11.1.15; EC:1.11.1.7	no IPS match
GRNLHQF01ANVHU	serine carboxypeptidase-like 20-like	441	20	2.68115e-20	85.3%	2	F:serine-type carboxypeptidase activity; P:proteolysis	EC:3.4.16.0	IPR001563 (PANTHER); G3DSA:3.40.50.1820 (GENE3D), PTHR11802:SF7 (PANTHER), SSF53474 (SUPERFAMILY)
GRNLHQF01ANUZ5	pectinesterase 2-like	239	20	4.71164e-23	78.95%	8	P:cell wall modification; C:cell wall; F:pectinesterase activity; P:cell wall organization; C:extracellular region; F:aspartyl esterase activity; F:enzyme inhibitor activity; P:negative regulation of catalytic activity	EC:3.1.1.11	IPR000070 (PFAM)
GRNLHQF01ANUPN	rab gtpase-8	439	20	1.08958e-13	87.95%	6	F:GTP binding; C:plasma membrane; F:protein binding; F:hydrolase activity; P:small GTPase mediated signal transduction; P:protein transport	-	no IPS match
GRNLHQF01ANTWB	calmodulin-related protein	477	20	4.29601e-30	81.5%	19	P:response to absence of light; P:oxidation-reduction process; P:response to metal ion; P:response to gibberellin stimulus; F:calcium ion binding; P:response to cold; P:regulation of flower development; F:2-alkenal reductase [NAD(P)] activity; P:innate immune response; P:response to heat; P:response to auxin stimulus; P:long-day photoperiodism, flowering; P:response to abscisic acid stimulus; P:r…	EC:1.3.1.74	no IPS match
GRNLHQF01ANTF9	---NA---	253	0			2	F:serine-type carboxypeptidase activity; P:proteolysis		IPR001563 (PANTHER); IPR018202 (PROSITE); G3DSA:3.40.50.1820 (GENE3D), SSF53474 (SUPERFAMILY)
GRNLHQF01ANT5C	signal sequence delta-like	309	1	0.0649959	51.0%	2	C:endoplasmic reticulum; C:integral to membrane		IPR008855 (PANTHER)
GRNLHQF01ANRZQ	acyl- dehydrogenase	273	20	4.50104e-11	90.9%	4	F:heme binding; F:flavin adenine dinucleotide binding; F:isovaleryl-CoA dehydrogenase activity; P:oxidation-reduction process	EC:1.3.99.10	SignalP-NN(euk) (SIGNALP), tmhmm (TMHMM)
GRNLHQF01ANRLP	skp1-like protein 1b-like	276	20	5.78677e-10	99.85%	1	P:ubiquitin-dependent protein catabolic process	-	IPR001232 (PANTHER); IPR011333 (G3DSA:3.30.710.GENE3D); IPR016072 (PFAM); SignalP-NN(euk) (SIGNALP), tmhmm (TMHMM)
GRNLHQF01ANRFM	dnaj heat shock n-terminal domain-containing protein	315	18	1.13608e-15	72.56%	2	P:protein folding; F:heat shock protein binding	-	no IPS match
GRNLHQF01ANR7D	cytochrome p450 like_tbp	160	1	1.4015e-05	75.0%	1	F:oxidoreductase activity	-	no IPS match
GRNLHQF01ANQOO	l-ascorbate peroxidase	453	20	3.41216e-38	95.25%	8	C:chloroplast envelope; P:response to oxidative stress; C:peroxisomal membrane; F:heme binding; C:vacuolar membrane; F:L-ascorbate peroxidase activity; C:mitochondrion; P:oxidation-reduction process	EC:1.11.1.11	IPR002016 (PRINTS); IPR002207 (PRINTS); IPR010255 (SUPERFAMILY); IPR019793 (PROSITE); G3DSA:1.10.420.10 (GENE3D), PTHR31356 (PANTHER)
GRNLHQF01ANQB3	ribosomal protein l39	323	20	6.62432e-13	94.7%	3	C:ribosome; F:structural constituent of ribosome; P:translation	-	IPR000077 (PANTHER); IPR020083 (PROSITE); IPR023626 (G3DSA:1.10.1620.GENE3D); PD007914 (PRODOM), PTHR19970:SF0 (PANTHER)
GRNLHQF01ANQ6W	voltage-dependent anion channel 3	480	20	7.8465e-11	82.2%	13	P:regulation of anion transport; C:rough microsome; F:porin activity; P:learning; C:mitochondrial inner membrane; C:mitochondrial outer membrane; P:neuron-neuron synaptic transmission; F:protein binding; F:voltage-gated anion channel activity; F:nucleotide binding; C:pore complex; P:behavioral fear response; P:adenine transport	-	IPR023614 (G3DSA:2.40.160.GENE3D); PTHR11743 (PANTHER), PTHR11743:SF11 (PANTHER)
GRNLHQF01ANOT0	retroelement pol polyprotein	198	20	1.03204e-13	77.45%	12	C:chromatin; F:RNA-directed DNA polymerase activity; P:chromatin assembly or disassembly; F:DNA binding; F:chromatin binding; P:RNA-dependent DNA replication; F:RNA binding; F:aspartic-type endopeptidase activity; P:proteolysis; C:nucleus; P:DNA integration; P:DNA recombination	EC:2.7.7.49; EC:3.4.23.0	PTHR24559 (PANTHER), PTHR24559:SF36 (PANTHER)
GRNLHQF01ANOSC	cytosolic glutamine synthetase	296	12	2.20787e-08	96.5%	3	F:glutamate-ammonia ligase activity; F:ATP binding; P:glutamine biosynthetic process	EC:6.3.1.2	no IPS match
GRNLHQF01ANOEJ	af309689_13 sno-type pyridoxine vitamin b6 biosynthetic protein sno1	211	4	3.65529e-05	80.5%	3	P:glutamine catabolic process; P:pyridoxal phosphate biosynthetic process; F:transferase activity	-	no IPS match
GRNLHQF01ANNXA	3-ketoacyl- synthase 4-like	425	20	3.03207e-47	90.0%	5	P:fatty acid biosynthetic process; F:transferase activity, transferring acyl groups; P:very long-chain fatty acid metabolic process; P:cuticle development; C:membrane	-	IPR013747 (PFAM); IPR016038 (G3DSA:3.40.47.GENE3D); IPR016039 (SUPERFAMILY); PTHR31561 (PANTHER)
GRNLHQF01ANM0J	nadh-ubiquinone oxidoreductase chain partial	247	20	5.22557e-12	90.55%	4	C:integral to membrane; C:mitochondrion; P:oxidation-reduction process; F:NADH dehydrogenase (ubiquinone) activity	EC:1.6.5.3	SignalP-NN(euk) (SIGNALP)
GRNLHQF01ANLX0	pathogenesis-related protein 1	404	20	7.51198e-19	88.0%	1	C:extracellular region	-	IPR001283 (PRINTS); IPR014044 (G3DSA:3.40.33.GENE3D); IPR018244 (PROSITE); PTHR10334:SF7 (PANTHER)
GRNLHQF01ANLV8	probable nucleoredoxin 1-like	323	20	6.31358e-15	78.1%	4	P:cell redox homeostasis; F:antioxidant activity; P:oxidation-reduction process; F:protein-disulfide reductase activity	EC:1.8.1.8	SignalP-NN(euk) (SIGNALP), tmhmm (TMHMM)
GRNLHQF01ANLCV	40s ribosomal protein s16	402	20	5.89309e-26	96.3%	3	C:ribosome; F:structural constituent of ribosome; P:translation	-	IPR000754 (PANTHER); IPR014721 (G3DSA:3.30.230.GENE3D); IPR020568 (SUPERFAMILY)
GRNLHQF01ANLBE	wd-repeat partial	314	20	3.2349e-06	83.9%	8	C:Cul4-RING ubiquitin ligase complex; C:nucleolus; P:trichome morphogenesis; F:metal ion binding; P:flower development; P:leaf morphogenesis; P:unidimensional cell growth; C:cytoplasm	-	PTHR22850 (PANTHER), PTHR22850:SF14 (PANTHER)
GRNLHQF01ANL2N	cysteine proteinase rd19a-like	427	20	5.23103e-28	88.65%	2	F:cysteine-type endopeptidase activity; P:proteolysis	EC:3.4.22.0	no IPS match
GRNLHQF01ANKS5	cytochrome p450 like_tbp	482	20	1.43659e-44	83.5%	2	F:aromatase activity; P:oxidation-reduction process	EC:1.14.14.1	no IPS match
GRNLHQF01ANKEL	---NA---	139	0			2	F:serine-type carboxypeptidase activity; P:proteolysis		IPR001563 (PANTHER); IPR018202 (PROSITE); G3DSA:3.40.50.1820 (GENE3D), SSF53474 (SUPERFAMILY)
GRNLHQF01ANJ8F	short-chain dehydrogenase reductase sdr	289	20	4.00266e-09	74.45%	2	F:oxidoreductase activity, acting on the CH-OH group of donors, NAD or NADP as acceptor; P:metabolic process	EC:1.1.1.0	IPR016040 (G3DSA:3.40.50.GENE3D); PTHR24311 (PANTHER), PTHR24311:SF0 (PANTHER), SSF51735 (SUPERFAMILY)
GRNLHQF01ANJ22	anthocyanidin 3-o-glucosyltransferase 5-like	150	20	2.43417e-06	76.35%	2	F:transferase activity, transferring hexosyl groups; P:metabolic process	EC:2.4.1.0	IPR002213 (PANTHER)
GRNLHQF01ANJ0A	ring-h2 finger protein atl54-like	481	20	8.23926e-50	83.15%	2	F:zinc ion binding; F:protein binding	-	IPR001841 (PFAM); IPR013083 (G3DSA:3.30.40.GENE3D); PTHR14155 (PANTHER), PTHR14155:SF18 (PANTHER), SSF57850 (SUPERFAMILY)
GRNLHQF01ANIUQ	nadh dehydrogenase subunit 4	487	20	4.40285e-91	97.55%	5	F:NADH dehydrogenase (ubiquinone) activity; P:transport; C:mitochondrial respiratory chain complex I; C:integral to membrane; P:ATP synthesis coupled electron transport	EC:1.6.5.3	IPR001750 (PFAM); PTHR22773 (PANTHER), PTHR22773:SF40 (PANTHER), SignalP-NN(euk) (SIGNALP), tmhmm (TMHMM)
GRNLHQF01ANINM	elongation factor 2-like	257	20	1.35987e-41	96.2%	5	F:translation elongation factor activity; P:translational elongation; P:GTP catabolic process; F:GTPase activity; F:GTP binding	-	IPR000640 (G3DSA:3.30.70.GENE3D); IPR009022 (SUPERFAMILY); PTHR23115 (PANTHER), PTHR23115:SF4 (PANTHER)
GRNLHQF01ANI32	at1g08480 t27g7_10	453	20	9.08585e-10	76.05%	3	C:vacuolar membrane; C:mitochondrion; C:plastid	-	no IPS match
GRNLHQF01ANI00	chloroplast photosystem ii 10 kda protein	300	20	5.7733e-12	61.65%	2	C:photosystem II; C:thylakoid membrane	-	no IPS match
GRNLHQF01ANHRN	norsolorinic acid reductase	335	7	0.00135729	69.29%	1	F:oxidoreductase activity	-	no IPS match
GRNLHQF01ANHLS	carrier protein mitochondrial-like	453	20	6.39824e-23	95.0%	8	C:chloroplast envelope; P:purine nucleotide transport; C:mitochondrial inner membrane; F:copper ion binding; F:protein binding; C:vacuolar membrane; F:ATP:ADP antiporter activity; C:integral to membrane	-	SignalP-NN(euk) (SIGNALP), tmhmm (TMHMM)
GRNLHQF01ANGOM	phosphate transporter	487	20	2.91707e-17	77.95%	4	C:integral to membrane; F:inorganic phosphate transmembrane transporter activity; P:phosphate ion transport; P:transmembrane transport	-	PTHR24064 (PANTHER), PTHR24064:SF0 (PANTHER)
GRNLHQF01ANG00	lipid transfer protein	372	20	6.7995e-30	83.4%	3	P:response to stimulus; F:lipid binding; P:lipid transport	-	SignalP-NN(euk) (SIGNALP)
GRNLHQF01ANFX8	mitochondrial phosphate carrier protein	291	20	9.92294e-14	89.1%	4	C:mitochondrial inner membrane; C:integral to membrane; F:binding; P:transmembrane transport	-	SignalP-NN(euk) (SIGNALP)
GRNLHQF01ANETA	rna polymerase beta chain	470	20	4.94579e-59	94.25%	4	F:DNA-directed RNA polymerase activity; P:transcription, DNA-dependent; F:DNA binding; C:chloroplast	EC:2.7.7.6	PTHR19376 (PANTHER), PTHR19376:SF1 (PANTHER)
GRNLHQF01ANDTP	isoform d	345	20	5.95637e-06	77.5%	6	P:synaptic transmission; P:protein phosphorylation; F:ATP binding; C:presynaptic active zone; F:protein serine/threonine kinase activity; P:cytoskeletal matrix organization at active zone	EC:2.7.11.0	no IPS match
GRNLHQF01ANDSR	ribosomal protein s18	330	20	4.54508e-19	89.5%	6	C:ribosome; F:structural constituent of ribosome; C:chloroplast; P:translation; F:rRNA binding; C:mitochondrion	-	no IPS match
GRNLHQF01ANDLA	u4 u6 small nuclear ribonucleoprotein prp31-like	251	20	7.08527e-27	94.7%	3	F:nucleic acid binding; P:assembly of spliceosomal tri-snRNP; C:U4/U6 x U5 tri-snRNP complex	-	IPR002687 (PFAM); IPR027105 (PANTHER); SSF89124 (SUPERFAMILY)
GRNLHQF01ANBUF	dihydrolipoamide acetyltransferase	426	20	2.28307e-51	71.9%	4	F:transferase activity, transferring acyl groups; P:cellular metabolic process; C:macromolecular complex; C:mitochondrion	-	IPR001078 (PFAM); IPR023213 (G3DSA:3.30.559.GENE3D); PTHR23151 (PANTHER), PTHR23151:SF9 (PANTHER), SSF52777 (SUPERFAMILY)
GRNLHQF01ANBRC	psbp domain-containing protein chloroplastic-like	381	20	8.66998e-67	90.4%	6	C:chloroplast thylakoid lumen; C:extrinsic to membrane; F:calcium ion binding; C:chloroplast stroma; P:photosynthesis; C:oxygen evolving complex	-	IPR016123 (G3DSA:3.40.1000.GENE3D)
GRNLHQF01ANB7E	histone acetyltransferase	433	20	2.62682e-09	96.2%	14	C:chromatin; F:zinc ion binding; F:histone acetyltransferase activity; P:regulation of transcription, DNA-dependent; P:chromatin assembly or disassembly; P:cell division; F:nucleic acid binding; P:root hair cell tip growth; F:sequence-specific DNA binding transcription factor activity; P:maintenance of shoot apical meristem identity; F:chromatin binding; C:nucleus; P:histone acetylation; C:mitoch…	EC:2.3.1.48	SignalP-NN(euk) (SIGNALP)
GRNLHQF01ANB2F	heat shock 70 kda protein 15-like	329	20	5.9552e-28	90.05%	10	P:protein folding; P:response to cadmium ion; C:plasma membrane; C:cell wall; F:ATP binding; C:nucleus; C:cytosol; P:response to heat; P:oxidation-reduction process; F:2-alkenal reductase [NAD(P)] activity	EC:1.3.1.74	SignalP-NN(euk) (SIGNALP)
GRNLHQF01ANAQY	senescence-associated protein	461	20	7.6185e-18	88.15%	1	C:integral to membrane	-	no IPS match
GRNLHQF01ANALA	proton-dependent oligopeptide transport-like protein	452	20	8.43574e-50	79.6%	3	F:transporter activity; P:transport; C:membrane		IPR000109 (PANTHER); IPR016196 (SUPERFAMILY); PTHR11654:SF59 (PANTHER), SignalP-NN(euk) (SIGNALP), tmhmm (TMHMM)
GRNLHQF01ANAIM	hypothetical protein CAPTEDRAFT_228579	359	1	0.000146152	94.0%	2	F:calcium ion binding; C:membrane		IPR001382 (G3DSA:1.50.10.GENE3D); PTHR11742:SF7 (PANTHER)
GRNLHQF01ANAIK	ribosomal protein l31	466	20	3.13457e-45	90.55%	8	P:viral transcription; P:endocrine pancreas development; F:RNA binding; F:structural constituent of ribosome; P:translational elongation; F:protein binding; P:translational termination; C:cytosolic large ribosomal subunit	-	IPR000054 (PRODOM); IPR023621 (G3DSA:3.10.440.GENE3D); PTHR10956:SF0 (PANTHER)
GRNLHQF01ANAGZ	casp-like protein at2g28370-like	391	20	7.04064e-33	87.0%	1	C:plasma membrane	-	SignalP-NN(euk) (SIGNALP), tmhmm (TMHMM)
GRNLHQF01ANAGH	long-chain-alcohol oxidase fao2-like	367	20	5.40821e-29	73.25%	1	F:oxidoreductase activity, acting on CH-OH group of donors	-	SignalP-NN(euk) (SIGNALP)
GRNLHQF01ANAAQ	wd repeat-containing protein 16	281	20	2.17353e-15	75.15%	3	C:intracellular membrane-bounded organelle; F:protein binding; C:cytoplasm	-	IPR001680 (PFAM); IPR015943 (G3DSA:2.130.10.GENE3D); IPR017986 (PROFILE); PTHR13720 (PANTHER)
GRNLHQF01AN9IB	at5g62680-like partial	352	20	1.33283e-30	83.75%	4	P:response to karrikin; P:oligopeptide transport; C:plasma membrane; F:transporter activity	-	IPR000109 (PANTHER); PTHR11654:SF59 (PANTHER), SignalP-NN(euk) (SIGNALP)
GRNLHQF01AN8FI	Os01g0303000	233	2	6.7513e-05	88.0%	1	C:plastid	-	tmhmm (TMHMM)
GRNLHQF01AN7YV	nudix hydrolase mitochondrial-like	313	20	5.48204e-15	76.85%	1	F:hydrolase activity	-	PTHR12629 (PANTHER)
GRNLHQF01AN6QP	lipase class 3 family protein	343	20	7.08339e-09	78.55%	3	P:lipid catabolic process; F:carboxylesterase activity; F:triglyceride lipase activity	EC:3.1.1.1; EC:3.1.1.3	SignalP-NN(euk) (SIGNALP), tmhmm (TMHMM)
GRNLHQF01AN6G0	protein	381	20	6.28863e-14	81.75%	3	C:nuclear pore; C:cytoplasmic membrane-bounded vesicle; P:transport	-	IPR018625 (PFAM); tmhmm (TMHMM)
GRNLHQF01AN569	28s ribosomal protein mitochondrial	493	20	2.59666e-08	65.6%	2	C:mitochondrial small ribosomal subunit; P:peptide biosynthetic process	-	IPR019349 (PFAM); PTHR13490 (PANTHER)
GRNLHQF01AN4RG	cytochrome p450	451	1	9.92479e-06	75.0%	1	F:iron ion binding	-	no IPS match
GRNLHQF01AN45T	galactinol synthase	489	20	8.07181e-27	85.4%	3	P:carbohydrate biosynthetic process; F:inositol 3-alpha-galactosyltransferase activity; P:response to oxidative stress	EC:2.4.1.123	tmhmm (TMHMM)
GRNLHQF01AN3IH	40s ribosomal protein s18	353	20	1.24182e-41	99.4%	4	C:ribosome; F:structural constituent of ribosome; F:RNA binding; P:translation	-	no IPS match
GRNLHQF01AN3AE	non-specific lipid-transfer protein 2-like	435	20	1.78434e-24	82.45%	1	P:lipid transport	-	IPR016140 (PFAM); G3DSA:1.10.110.10 (GENE3D)
GRNLHQF01AN33W	kinase-related protein	191	20	4.56597e-13	79.1%	1	F:protein binding		IPR009060 (SUPERFAMILY); IPR009719 (PFAM); PTHR12758 (PANTHER), PTHR12758:SF13 (PANTHER)
GRNLHQF01AN30Y	probable histone-binding protein caf1-like	397	20	3.64627e-68	97.35%	4	P:DNA replication; P:chromatin modification; C:ESC/E(Z) complex; P:regulation of transcription, DNA-dependent	-	no IPS match
GRNLHQF01AN2OL	polyphenol oxidase	436	20	8.29282e-19	67.1%	5	P:transport; C:chloroplast; C:thylakoid; F:catechol oxidase activity; P:oxidation-reduction process	-	IPR022740 (PFAM)
GRNLHQF01AN1PS	ubiquitin-conjugating enzyme e2-17 kda-like	459	20	1.46972e-31	97.9%	4	F:ATP binding; F:ubiquitin-protein ligase activity; P:protein ubiquitination; P:post-translational protein modification	EC:6.3.2.19	IPR000608 (PFAM); IPR016135 (G3DSA:3.10.110.GENE3D); IPR023313 (PROSITE); PTHR24068 (PANTHER)
GRNLHQF01AN115	fumarylacetoacetate hydrolase family protein	207	20	3.28461e-12	82.55%	2	P:metabolic process; F:hydrolase activity	-	no IPS match
GRNLHQF01AN002	c4-dicarboxylate transporter malic acid transport protein	502	3	0.000481373	74.67%	2	P:transmembrane transport; C:integral to membrane	-	no IPS match
GRNLHQF01AMZDJ	photosystem ii protein partial	379	20	4.25736e-58	97.15%	4	P:photosynthetic electron transport in photosystem II; F:electron transporter, transferring electrons within the cyclic electron transport pathway of photosynthesis activity; C:plasma membrane light-harvesting complex; C:chloroplast	-	IPR000484 (G3DSA:1.20.85.GENE3D); SignalP-NN(euk) (SIGNALP), tmhmm (TMHMM)
GRNLHQF01AMZCX	early light-inducible protein	355	20	8.99727e-41	84.8%	5	P:regulation of chlorophyll biosynthetic process; P:response to UV-B; F:chlorophyll binding; P:response to far red light; P:response to red light	-	IPR022796 (PFAM); IPR023329 (SUPERFAMILY); G3DSA:1.20.1620.10 (GENE3D), PTHR14154 (PANTHER), PTHR14154:SF1 (PANTHER), SignalP-NN(euk) (SIGNALP), tmhmm (TMHMM)
GRNLHQF01AMZBA	adenosine kinase	427	20	4.98205e-30	90.0%	7	F:adenosine kinase activity; F:copper ion binding; P:purine ribonucleoside salvage; F:phosphotransferase activity, alcohol group as acceptor; P:AMP biosynthetic process; P:phosphorylation; C:plasma membrane	EC:2.7.1.20; EC:2.7.1.0	IPR001805 (PRINTS); IPR011611 (PFAM); G3DSA:3.40.1190.20 (GENE3D), PTHR10584 (PANTHER), SSF53613 (SUPERFAMILY)
GRNLHQF01AMYB0	60s ribosomal protein l27a	341	20	1.6366e-33	78.45%	4	C:ribosome; F:hydrolase activity; F:structural constituent of ribosome; P:translation	-	IPR001196 (PROSITE); IPR021131 (PFAM); G3DSA:3.100.10.10 (GENE3D), PTHR11721 (PANTHER)
GRNLHQF01AMXLS	major latex-like protein	459	20	1.66548e-18	72.75%	2	P:response to biotic stimulus; P:defense response	-	IPR000916 (PFAM); IPR023393 (G3DSA:3.30.530.GENE3D); PTHR31907 (PANTHER), PTHR31907:SF0 (PANTHER), SSF55961 (SUPERFAMILY)
GRNLHQF01AMWFR	alpha tubulin	407	20	3.40168e-28	97.0%	10	P:'de novo' posttranslational protein folding; C:microtubule; P:protein polymerization; P:GTP catabolic process; P:microtubule-based movement; F:protein binding; F:GTPase activity; F:structural molecule activity; C:cytoplasm; F:GTP binding	-	IPR008280 (SUPERFAMILY); IPR023123 (G3DSA:1.10.287.GENE3D); PTHR24947 (PANTHER), PTHR24947:SF11 (PANTHER)
GRNLHQF01AMVPN	cytochrome b	292	20	2.61795e-35	93.6%	8	F:metal ion binding; C:mitochondrial inner membrane; F:oxidoreductase activity; C:respiratory chain; F:electron carrier activity; P:transport; C:integral to membrane; P:respiratory electron transport chain	-	no IPS match
GRNLHQF01AMVDW	60s ribosomal protein l15	146	20	4.42661e-10	91.1%	4	F:binding; F:structural constituent of ribosome; C:cytosolic large ribosomal subunit; P:translation	-	no IPS match
GRNLHQF01AMUMO	photosystem ii 32 kda protein	422	20	1.99781e-58	96.8%	9	F:metal ion binding; P:photosynthetic electron transport in photosystem II; P:response to herbicide; F:electron transporter, transferring electrons within the cyclic electron transport pathway of photosynthesis activity; C:photosystem II; P:transport; C:plasma membrane light-harvesting complex; C:integral to membrane; C:chloroplast thylakoid membrane	-	IPR000484 (G3DSA:1.20.85.GENE3D); SignalP-NN(euk) (SIGNALP), tmhmm (TMHMM)
GRNLHQF01AMUKA	areb-like protein	312	20	1.17965e-06	80.75%	5	F:sequence-specific DNA binding transcription factor activity; F:sequence-specific DNA binding; F:protein dimerization activity; C:nucleus; P:regulation of transcription, DNA-dependent	-	tmhmm (TMHMM)
GRNLHQF01AMU0A	duf6 domain	268	20	5.26574e-19	83.25%	1	C:membrane	-	IPR000620 (PFAM); PTHR22911 (PANTHER), PTHR22911:SF1 (PANTHER)
GRNLHQF01AMTOP	heat shock protein partial	311	20	3.67508e-19	91.2%	5	P:protein folding; C:cytoplasm; F:unfolded protein binding; F:ATP binding; P:response to stress	-	IPR001404 (PANTHER); IPR003594 (G3DSA:3.30.565.GENE3D); IPR020575 (PRINTS)
GRNLHQF01AMSUD	nadh dehydrogenase subunit 1	172	20	2.02455e-09	97.6%	6	P:mitochondrial electron transport, NADH to ubiquinone; C:cytoplasmic membrane-bounded vesicle; F:NADH dehydrogenase (ubiquinone) activity; P:transport; C:mitochondrial respiratory chain complex I; C:integral to membrane	EC:1.6.5.3	IPR001694 (PFAM); SignalP-NN(euk) (SIGNALP), tmhmm (TMHMM)
GRNLHQF01AMSI0	low temprature induced-like protein	424	20	3.37676e-21	91.95%	2	C:cytoplasmic membrane-bounded vesicle; C:integral to membrane	-	no IPS match
GRNLHQF01AMRYW	cytochrome b-c1 complex subunit 9-like	474	20	4.67992e-12	88.8%	3	C:mitochondrial respiratory chain complex III; F:ubiquinol-cytochrome-c reductase activity; P:mitochondrial electron transport, ubiquinol to cytochrome c	EC:1.10.2.2	no IPS match
GRNLHQF01AMRTR	cytochrome c oxidase subunit 6c-like	391	20	0.000979467	64.8%	2	C:membrane; F:cytochrome-c oxidase activity	-	IPR004204 (PRODOM); SignalP-NN(euk) (SIGNALP), tmhmm (TMHMM)
GRNLHQF01AMRN8	tar1_yeast ame: full=protein tar1 ame: full=transcript antisense to ribosomal rna protein 1	237	6	4.63604e-10	72.5%	2	C:mitochondrion; P:regulation of cellular respiration	-	no IPS match
GRNLHQF01AMRM6	cellulose synthase	338	20	1.0778e-09	86.15%	5	F:cellulose synthase (UDP-forming) activity; P:cellulose biosynthetic process; C:integral to membrane; P:cell wall organization; F:zinc ion binding	EC:2.4.1.12	SignalP-NN(euk) (SIGNALP), tmhmm (TMHMM)
GRNLHQF01AMRE0	aldehyde dehydrogenase	207	19	9.04918e-07	91.47%	2	F:retinal dehydrogenase activity; P:oxidation-reduction process	EC:1.2.1.36	no IPS match
GRNLHQF01AMQO7	t-snare	426	20	1.29312e-16	84.1%	4	C:membrane; F:SNAP receptor activity; P:vesicle-mediated transport; P:intracellular protein transport	-	IPR000727 (PFAM); IPR010989 (SUPERFAMILY); G3DSA:1.20.5.110 (GENE3D), PTHR19957 (PANTHER), SignalP-NN(euk) (SIGNALP)
GRNLHQF01AMQNM	ribulose bisphosphate carboxylase oxygenase activase chloroplastic-like	276	20	4.92938e-11	92.5%	1	F:ATP binding	-	no IPS match
GRNLHQF01AMPWQ	bark storage protein a-like	526	20	1.81428e-47	80.8%	2	P:nucleoside metabolic process; F:catalytic activity	-	IPR000845 (G3DSA:3.40.50.GENE3D); IPR018017 (PANTHER); PTHR21234:SF10 (PANTHER), SSF53167 (SUPERFAMILY)
GRNLHQF01AMP4B	predicted protein	164	6	6.47803e-11	89.5%	1	C:mitochondrion	-	no IPS match
GRNLHQF01AMO27	protein car-1	382	20	1.36802e-06	82.35%	12	P:cytokinesis; P:cell death; P:oocyte development; C:cytoplasmic mRNA processing body; P:mitotic spindle organization; F:protein binding; P:positive regulation of locomotion; C:P granule; P:embryo development ending in birth or egg hatching; C:spindle midzone; C:endoplasmic reticulum; C:pericentriolar material	-	IPR019050 (PFAM); IPR025761 (PROFILE); IPR025768 (PROFILE); PTHR13586 (PANTHER)
GRNLHQF01AMNA6	orf108a	187	7	4.49572e-18	93.29%	2	C:mitochondrion; C:chloroplast	-	SignalP-NN(euk) (SIGNALP), tmhmm (TMHMM)
GRNLHQF01AMMO7	ubiquitin ribosomal protein s30e fusion protein	290	6	0.00499216	85.33%	3	C:ribosome; F:structural constituent of ribosome; P:translation	-	SignalP-NN(euk) (SIGNALP)
GRNLHQF01AMMK5	protein	229	20	3.98623e-15	77.85%	2	C:mitochondrion; P:regulation of cellular respiration	-	no IPS match
GRNLHQF01AMLBG	bp2a partial	224	20	4.90737e-35	92.2%	6	F:manganese ion binding; F:2,3-bisphosphoglycerate-independent phosphoglycerate mutase activity; P:response to cadmium ion; P:glycolysis; C:cytosol; C:apoplast	-	SignalP-NN(euk) (SIGNALP)
GRNLHQF01AMKZA	probable non-specific lipid-transfer protein akcs9-like	328	20	2.5249e-09	78.5%	2	F:lipid binding; P:lipid transport	-	G3DSA:1.10.110.10 (GENE3D)
GRNLHQF01AMKZ9	peptidyl-prolyl cis-trans isomerase fkbp17- chloroplastic-like	206	20	8.157e-18	89.2%	8	P:lipid metabolic process; P:protein folding; F:FK506 binding; F:oxidoreductase activity, acting on the CH-CH group of donors; C:integral to membrane; P:protein peptidyl-prolyl isomerization; F:peptidyl-prolyl cis-trans isomerase activity; C:chloroplast thylakoid membrane	EC:5.2.1.8	IPR001179 (PFAM); IPR023566 (PANTHER); G3DSA:3.10.50.40 (GENE3D), PTHR10516:SF122 (PANTHER)
GRNLHQF01AMK4D	cytochrome p450 like_tbp	494	20	8.42616e-37	82.7%	2	F:aromatase activity; P:oxidation-reduction process	EC:1.14.14.1	SignalP-NN(euk) (SIGNALP)
GRNLHQF01AMJXJ	carotenoid cleavage dioxygenase 4	368	20	6.47258e-26	92.9%	3	C:plastoglobule; F:oxidoreductase activity, acting on single donors with incorporation of molecular oxygen, incorporation of two atoms of oxygen; F:protein binding	EC:1.13.11.0	no IPS match
GRNLHQF01AMJQR	isoform cra_a	259	20	3.03293e-15	73.4%	2	P:transcription, DNA-dependent; C:nucleus	-	IPR007282 (PFAM); PTHR23326 (PANTHER), PTHR23326:SF0 (PANTHER)
GRNLHQF01AMIZ6	3-epi-6-deoxocathasterone 23-monooxygenase-like	323	20	5.20202e-39	86.65%	12	P:brassinosteroid biosynthetic process; F:oxidoreductase activity, acting on paired donors, with incorporation or reduction of molecular oxygen, NAD(P)H as one donor, and incorporation of one atom of oxygen; P:oxidation-reduction process; P:brassinosteroid homeostasis; P:leaf morphogenesis; P:monopolar cell growth; F:electron carrier activity; P:petal development; F:oxygen binding; P:stamen devel…	EC:1.14.13.0	IPR001128 (G3DSA:1.10.630.GENE3D); IPR002397 (PRINTS); PTHR24286 (PANTHER), PTHR24286:SF6 (PANTHER)
GRNLHQF01AMIJ4	ring finger protein 11	374	20	1.60504e-25	78.95%	5	P:protein ubiquitination involved in ubiquitin-dependent protein catabolic process; F:DNA binding; F:protein binding; F:zinc ion binding; C:ubiquitin ligase complex	-	no IPS match
GRNLHQF01AMIE7	26s proteasome non-atpase regulatory subunit 4-like	348	20	1.04837e-28	76.2%	16	F:protein binding; F:zinc ion binding; P:regulation of cellular amino acid metabolic process; P:positive regulation of ubiquitin-protein ligase activity involved in mitotic cell cycle; P:viral process; P:regulation of transcription, DNA-dependent; P:negative regulation of ubiquitin-protein ligase activity involved in mitotic cell cycle; C:cytoplasm; P:S phase of mitotic cell cycle; C:proteasome c…	-	IPR003903 (PFAM); IPR027040 (PANTHER)
GRNLHQF01AMIBF	histone h4-like	497	20	5.5386e-52	100.0%	9	P:CENP-A containing nucleosome assembly at centromere; P:ossification; C:nucleosome; P:negative regulation of megakaryocyte differentiation; P:telomere maintenance; P:phosphatidylinositol-mediated signaling; F:DNA binding; F:protein binding; C:nucleoplasm	-	SignalP-NN(euk) (SIGNALP)
GRNLHQF01AMHTN	protein	185	20	7.41408e-13	80.15%	2	C:mitochondrion; P:regulation of cellular respiration	-	no IPS match
GRNLHQF01AMH9X	---NA---	314	0			1	C:mitochondrial respiratory chain complex III		IPR003197 (PRODOM)
GRNLHQF01AMGGN	s-adenosyl-l-methionine:salicylic acid carboxyl methyltransferase	223	20	2.01271e-21	77.95%	2	F:methyltransferase activity; P:methylation	EC:2.1.1.0	IPR005299 (PFAM); G3DSA:3.40.50.150 (GENE3D), PTHR31009 (PANTHER), PTHR31009:SF0 (PANTHER), SSF53335 (SUPERFAMILY)
GRNLHQF01AMG8K	casein kinase i isoform delta-like	335	20	6.87829e-37	97.6%	8	P:protein phosphorylation; F:protein serine/threonine kinase activity; P:root development; P:auxin metabolic process; P:response to brassinosteroid stimulus; F:ATP binding; P:unidimensional cell growth; C:nucleus	EC:2.7.11.0	G3DSA:3.30.200.20 (GENE3D), PTHR11909 (PANTHER), PTHR11909:SF18 (PANTHER)
GRNLHQF01AMG3H	phosphate carrier mitochondrial-like	303	19	4.02675e-12	88.32%	12	P:transmembrane transport; P:wing disc dorsal/ventral pattern formation; P:DNA recombination; P:GPI anchor biosynthetic process; C:integral to membrane; C:mitochondrial inner membrane; F:phosphatidylinositol N-acetylglucosaminyltransferase activity; F:DNA binding; C:lipid particle; P:DNA integration; P:phosphate ion transport; F:phosphate ion transmembrane transporter activity	EC:2.4.1.198	PTHR24089 (PANTHER), PTHR24089:SF50 (PANTHER), SignalP-NN(euk) (SIGNALP)
GRNLHQF01AMFT7	atp synthase cf0 a subunit	188	20	1.32661e-28	98.0%	5	P:plasma membrane ATP synthesis coupled proton transport; F:proton-transporting ATP synthase activity, rotational mechanism; C:integral to membrane; C:proton-transporting ATP synthase complex, coupling factor F(o); C:chloroplast thylakoid membrane	-	IPR000568 (G3DSA:1.20.120.GENE3D); PTHR11410:SF1 (PANTHER), SignalP-NN(euk) (SIGNALP), tmhmm (TMHMM)
GRNLHQF01AMFK1	laccase 3	345	20	4.3446e-31	64.15%	3	F:copper ion binding; F:oxidoreductase activity; P:oxidation-reduction process	-	IPR002355 (PROSITE); IPR008972 (G3DSA:2.60.40.GENE3D); IPR011706 (PFAM); PTHR11709 (PANTHER), PTHR11709:SF17 (PANTHER)
GRNLHQF01AMFIV	pinus taeda anonymous locus 2_31_02 genomic sequence	207	16	2.29656e-08	90.63%	5	F:protein binding; F:ATP binding; F:damaged DNA binding; C:chloroplast; P:mismatch repair	-	no IPS match
GRNLHQF01AMEQR	cytochrome	354	20	1.27983e-06	59.05%	5	C:microsome; F:monooxygenase activity; F:heme binding; F:oxidoreductase activity, acting on paired donors, with incorporation or reduction of molecular oxygen; P:oxidation-reduction process	-	SignalP-NN(euk) (SIGNALP), tmhmm (TMHMM)
GRNLHQF01AME3W	protein	328	20	7.82894e-08	89.95%	4	P:protein transport; F:hydrolase activity; F:GTP binding; P:small GTPase mediated signal transduction	-	no IPS match
GRNLHQF01AMDOH	bark storage protein a-like	499	16	1.60496e-17	60.38%	2	F:catalytic activity; P:nucleoside metabolic process		IPR000845 (G3DSA:3.40.50.GENE3D); IPR018017 (PANTHER); PTHR21234:SF10 (PANTHER)
GRNLHQF01AMDKM	lignan glucosyltransferase	222	20	5.95291e-26	78.1%	2	F:anthocyanidin 3-O-glucosyltransferase activity; P:metabolic process	EC:2.4.1.115	IPR002213 (PANTHER)
GRNLHQF01AMCDO	macrophage migration inhibitory factor family protein	324	20	1.13858e-34	96.95%	3	P:response to other organism; P:inflammatory response; C:chloroplast	-	no IPS match
GRNLHQF01AMC3M	1-deoxy-d-xylulose 5-phosphate reductoisomerase	440	20	7.92096e-16	97.65%	8	F:1-deoxy-D-xylulose-5-phosphate reductoisomerase activity; F:metal ion binding; P:response to cadmium ion; P:terpenoid biosynthetic process; C:chloroplast stroma; F:isomerase activity; P:isopentenyl diphosphate biosynthetic process, methylerythritol 4-phosphate pathway; P:oxidation-reduction process	EC:1.1.1.267	SignalP-NN(euk) (SIGNALP)
GRNLHQF01AMC1O	succinate-semialdehyde dehydrogenase -like	306	20	2.11469e-06	72.85%	3	P:metabolic process; F:oxidoreductase activity; F:binding	-	no IPS match
GRNLHQF01AMBYN	---NA---	164	0			1	C:integral to membrane		IPR007248 (PANTHER); PTHR11266:SF4 (PANTHER), SignalP-NN(euk) (SIGNALP), tmhmm (TMHMM)
GRNLHQF01AMBSZ	probable wrky transcription factor 33-like	467	17	2.04655e-06	60.24%	1	F:DNA binding	-	no IPS match
GRNLHQF01AMBR8	ef-1 alpha-like protein	267	20	1.08183e-10	92.05%	7	F:translation initiation factor activity; P:translational initiation; F:translation elongation factor activity; P:translational elongation; P:GTP catabolic process; F:GTPase activity; F:GTP binding	-	G3DSA:2.40.30.10 (GENE3D)
GRNLHQF01AMBQG	glutamine synthetase	446	20	6.26198e-50	93.7%	5	C:cytoplasm; F:glutamate-ammonia ligase activity; P:nitrogen fixation; F:ATP binding; P:glutamine biosynthetic process	EC:6.3.1.2	no IPS match
GRNLHQF01AMBNN	protein	199	20	1.08201e-17	80.9%	2	C:mitochondrion; P:regulation of cellular respiration	-	no IPS match
GRNLHQF01AMALI	photosystem i p700 apoprotein a2	482	20	1.06607e-61	86.0%	11	F:electron carrier activity; P:transport; F:magnesium ion binding; P:protein-chromophore linkage; F:chlorophyll binding; F:4 iron, 4 sulfur cluster binding; C:integral to membrane; C:photosystem I; P:photosynthesis; C:chloroplast thylakoid membrane; P:electron transport chain	-	IPR001280 (PRINTS); SSF81558 (SUPERFAMILY)
GRNLHQF01AMADA	cell wall-associated hydrolase	216	20	4.27074e-21	88.0%	1	F:hydrolase activity	-	no IPS match
GRNLHQF01AM8BP	signal recognition particle 54 kda protein 2-like	212	8	4.09774e-06	76.0%	1	F:nucleotide binding	-	no IPS match
GRNLHQF01AM85B	probable 6-phosphogluconolactonase 1-like	274	2	0.000856985	85.0%	2	P:pentose-phosphate shunt; F:6-phosphogluconolactonase activity	EC:3.1.1.31	SignalP-NN(euk) (SIGNALP)
GRNLHQF01AM7R6	uridylate kinase	433	20	2.839e-43	78.1%	5	C:cytoplasm; F:adenylate kinase activity; P:nucleotide biosynthetic process; F:ATP binding; P:nucleotide phosphorylation	EC:2.7.4.3	IPR000850 (PRINTS); IPR027417 (SUPERFAMILY); G3DSA:3.40.50.300 (GENE3D), PTHR23359:SF23 (PANTHER)
GRNLHQF01AM757	lsm sm-like protein family member	321	20	4.93028e-18	87.85%	6	P:cytoplasmic mRNA processing body assembly; C:U6 snRNP; F:mRNA binding; C:precatalytic spliceosome; P:mRNA splicing, via spliceosome; C:catalytic step 2 spliceosome	-	SignalP-NN(euk) (SIGNALP), tmhmm (TMHMM)
GRNLHQF01AM6J7	probable nadh dehydrogenase-like	314	20	3.56833e-20	86.85%	4	F:flavin adenine dinucleotide binding; C:mitochondrion; P:oxidation-reduction process; F:NADH dehydrogenase (ubiquinone) activity	EC:1.6.5.3	no IPS match
GRNLHQF01AM57H	elmo domain-containing protein a-like	475	20	1.92457e-38	83.65%	2	C:cytoskeleton; P:phagocytosis	-	PTHR12771 (PANTHER), PTHR12771:SF3 (PANTHER)
GRNLHQF01AM548	phd finger containing protein phf1	350	19	2.00118e-09	53.26%	5	C:Lsd1/2 complex; F:nucleosome binding; P:histone H3-K9 demethylation; P:cellular response to heat; C:nucleus	-	IPR013083 (G3DSA:3.30.40.GENE3D)
GRNLHQF01AM4IF	---NA---	391	0			2	C:spliceosomal complex; P:mitosis		IPR004123 (PANTHER); IPR012336 (G3DSA:3.40.30.GENE3D)
GRNLHQF01AM48I	translation factor sui1	435	20	4.23029e-20	95.4%	2	P:translational initiation; F:translation initiation factor activity	-	no IPS match
GRNLHQF01AM3CQ	coated vesicle membrane	283	20	5.07834e-27	85.6%	7	C:integral to membrane; P:cellulose biosynthetic process; F:protein transmembrane transporter activity; P:cell wall organization; C:cytoplasmic membrane-bounded vesicle; F:cellulose synthase (UDP-forming) activity; P:intracellular protein transport	EC:2.4.1.12	IPR009038 (PFAM)
GRNLHQF01AM3AH	peroxisomal dehydratase	185	20	3.21162e-08	80.55%	7	F:L-ascorbic acid binding; F:iron ion binding; F:trimethyllysine dioxygenase activity; F:oxidoreductase activity, acting on single donors with incorporation of molecular oxygen, incorporation of two atoms of oxygen; F:isomerase activity; P:carnitine biosynthetic process; P:oxidation-reduction process	EC:1.14.11.8; EC:1.13.11.0	SignalP-NN(euk) (SIGNALP)
GRNLHQF01AM34O	60s ribosomal protein l37	440	20	5.172e-35	87.5%	6	P:mitotic spindle elongation; F:metal ion binding; F:structural constituent of ribosome; C:cytosolic large ribosomal subunit; P:translation; F:rRNA binding	-	IPR001569 (PRODOM); IPR011331 (G3DSA:2.20.25.GENE3D); IPR011332 (SUPERFAMILY); IPR018267 (PROSITE); PTHR10768:SF0 (PANTHER)
GRNLHQF01AM2MY	dehydrin dh1b	203	3	0.00434186	71.33%	2	P:response to stress; P:response to water stimulus	-	IPR000167 (PFAM)
GRNLHQF01AM299	calcium-binding protein cml20	182	20	9.25936e-17	86.15%	11	C:microtubule organizing center; P:oxidation-reduction process; P:DNA repair; P:root epidermal cell differentiation; F:calcium ion binding; P:cell tip growth; F:2-alkenal reductase [NAD(P)] activity; P:cell division; F:protein binding; P:mitosis; C:plasma membrane	EC:1.3.1.74	PTHR10891 (PANTHER), PTHR10891:SF41 (PANTHER)
GRNLHQF01AM22F	cytochrome p450 71a4-like	453	20	5.34252e-29	73.8%	7	C:microsome; F:iron ion binding; P:response to molecule of fungal origin; F:(+)-menthofuran synthase activity; C:endoplasmic reticulum; C:membrane part; P:terpenoid metabolic process	EC:1.14.13.104	no IPS match
GRNLHQF01AM1HE	pre-mrna-processing factor 6-like	233	20	5.46967e-16	93.65%	3	P:mRNA splicing, via spliceosome; F:binding; C:nucleus	-	SignalP-NN(euk) (SIGNALP)
GRNLHQF01AM1BU	tpa: protein kinase superfamily protein	441	20	2.61483e-19	84.05%	3	F:ATP binding; P:protein phosphorylation; F:protein serine/threonine kinase activity	EC:2.7.11.0	no IPS match
GRNLHQF01AM1AF	26s protease regulatory subunit 8	336	20	1.02161e-14	97.45%	25	P:regulation of cellular amino acid metabolic process; P:positive regulation of ubiquitin-protein ligase activity involved in mitotic cell cycle; P:transcription from RNA polymerase II promoter; P:viral process; F:transcription cofactor activity; F:thyrotropin-releasing hormone receptor binding; P:negative regulation of ubiquitin-protein ligase activity involved in mitotic cell cycle; P:negative …	EC:3.6.1.3	G3DSA:1.10.8.60 (GENE3D), PTHR23073 (PANTHER), PTHR23073:SF12 (PANTHER)
GRNLHQF01AM03W	60s ribosomal protein l10a	214	20	2.53342e-27	99.0%	5	F:structural constituent of ribosome; F:RNA binding; P:translation; P:RNA processing; C:large ribosomal subunit	-	IPR002143 (PFAM); IPR016094 (G3DSA:3.30.190.GENE3D); IPR023674 (SUPERFAMILY); PTHR23105 (PANTHER), PTHR23105:SF4 (PANTHER)
GRNLHQF01ALY5T	protein	249	20	2.79434e-17	95.55%	3	C:ribosome; F:structural constituent of ribosome; P:translation	-	tmhmm (TMHMM)
GRNLHQF01ALXZN	v-type proton atpase subunit d	454	20	1.76462e-23	92.05%	3	P:ATP hydrolysis coupled proton transport; C:proton-transporting V-type ATPase, V0 domain; F:hydrogen ion transmembrane transporter activity	-	IPR002843 (PFAM); IPR016727 (PANTHER); PTHR11028:SF0 (PANTHER)
GRNLHQF01ALXEE	nadp-dependent malic enzyme-like	385	20	1.06529e-30	90.0%	6	F:NAD binding; F:metal ion binding; C:cytoplasm; P:malate metabolic process; F:malate dehydrogenase (oxaloacetate-decarboxylating) (NADP+) activity; P:oxidation-reduction process	EC:1.1.1.40	SignalP-NN(euk) (SIGNALP)
GRNLHQF01ALX7G	atp synthase subunit 6	432	20	1.50663e-24	91.65%	5	P:plasma membrane ATP synthesis coupled proton transport; F:proton-transporting ATP synthase activity, rotational mechanism; C:mitochondrial inner membrane; C:integral to membrane; C:proton-transporting ATP synthase complex, coupling factor F(o)	-	IPR000568 (G3DSA:1.20.120.GENE3D); IPR023011 (PROSITE); PTHR11410:SF0 (PANTHER), SignalP-NN(euk) (SIGNALP), tmhmm (TMHMM)
GRNLHQF01ALX3N	cg11981-pa	242	20	8.01294e-18	83.25%	6	C:cytoplasm; C:proteasome core complex; P:response to DNA damage stimulus; C:nucleus; F:threonine-type endopeptidase activity; P:proteolysis involved in cellular protein catabolic process	EC:3.4.25.0	no IPS match
GRNLHQF01ALWIS	hypersensitive-induced response protein	420	20	4.87037e-14	97.15%	1	C:membrane	-	IPR001972 (PANTHER); PTHR10264:SF25 (PANTHER)
GRNLHQF01ALWCZ	ribosomal protein s8	476	20	4.00483e-37	82.05%	8	P:viral transcription; P:endocrine pancreas development; P:maturation of SSU-rRNA from tricistronic rRNA transcript (SSU-rRNA, 5.8S rRNA, LSU-rRNA); F:structural constituent of ribosome; P:translational elongation; C:cytosolic small ribosomal subunit; F:protein binding; P:translational termination	-	SignalP-NN(euk) (SIGNALP)
GRNLHQF01ALW8F	high mobility group family	248	20	1.89453e-24	97.2%	2	C:nucleus; F:DNA binding	-	no IPS match
GRNLHQF01ALW2B	plasma membrane h+-atpase	293	20	1.8965e-45	92.85%	9	F:hydrogen-exporting ATPase activity, phosphorylative mechanism; C:integral to membrane; F:metal ion binding; P:ATP catabolic process; P:ATP biosynthetic process; F:ATP binding; P:proton transport; C:plasma membrane; F:cation-transporting ATPase activity	EC:3.6.3.6	IPR001757 (PANTHER); IPR023298 (G3DSA:1.20.1110.GENE3D); PTHR24093:SF127 (PANTHER), SignalP-NN(euk) (SIGNALP), tmhmm (TMHMM)
GRNLHQF01ALVYY	map3k delta-1 protein	322	2	0.0451752	71.5%	1	F:kinase activity	-	no IPS match
GRNLHQF01ALUFD	f-box protein fbw2-like	246	20	1.42365e-34	81.1%	1	F:ligase activity	-	G3DSA:3.80.10.10 (GENE3D), PTHR23125 (PANTHER), PTHR23125:SF199 (PANTHER)
GRNLHQF01ALUBS	af132299_1 d-importin 7 7	293	20	1.98214e-12	64.1%	23	C:nuclear chromatin; P:rhabdomere development; P:female meiosis chromosome segregation; C:polytene chromosome; P:imaginal disc-derived wing vein specification; C:X chromosome located dosage compensation complex, transcription activating; F:protein transporter activity; P:negative regulation of neuron apoptotic process; P:histone phosphorylation; F:histone kinase activity (H3-S10 specific); C:peri…	-	IPR011989 (G3DSA:1.25.10.GENE3D); IPR016024 (SUPERFAMILY); PTHR10997 (PANTHER), PTHR10997:SF18 (PANTHER)
GRNLHQF01ALTE5	ribulose bisphosphate carboxylase oxygenase activase chloroplastic-like	287	20	5.62859e-11	92.5%	1	F:ATP binding	-	no IPS match
GRNLHQF01ALSYA	class ii aldolase adducin domain protein	328	20	2.50035e-14	88.55%	1	F:metal ion binding	-	no IPS match
GRNLHQF01ALSXK	m030_arath ame: full=uncharacterized mitochondrial protein g00030 ame: full=orf107a	271	6	5.54553e-37	95.17%	1	C:mitochondrion	-	no IPS match
GRNLHQF01ALSUT	casp-like protein 6-like	473	20	5.28728e-12	75.15%	2	C:plasma membrane; C:integral to membrane	-	IPR006459 (TIGRFAMs); IPR006702 (PFAM); PTHR11615 (PANTHER), PTHR11615:SF59 (PANTHER), SignalP-NN(euk) (SIGNALP)
GRNLHQF01ALSQT	---NA---	151	0			1	F:sequence-specific DNA binding transcription factor activity		IPR000327 (PROFILE)
GRNLHQF01ALS0T	mrna-binding protein	238	20	9.7804e-23	92.7%	9	C:plastoglobule; C:chloroplast envelope; F:mRNA binding; F:poly(U) RNA binding; P:rRNA processing; F:coenzyme binding; C:thylakoid; C:apoplast; F:catalytic activity	-	no IPS match
GRNLHQF01ALRXU	thioredoxin	356	20	1.74945e-09	65.0%	4	P:glycerol ether metabolic process; F:electron carrier activity; F:protein disulfide oxidoreductase activity; P:cell redox homeostasis		IPR005746 (PANTHER); IPR012336 (G3DSA:3.40.30.GENE3D); IPR013766 (PFAM)
GRNLHQF01ALQM6	nodulin family protein	412	20	6.89916e-26	74.75%	3	P:response to karrikin; C:membrane; C:mitochondrion	-	PTHR21576 (PANTHER), PTHR21576:SF15 (PANTHER), SignalP-NN(euk) (SIGNALP), tmhmm (TMHMM)
GRNLHQF01ALQLR	ribosomal protein isoform a	444	20	1.51789e-09	93.2%	4	P:mitotic spindle elongation; F:structural constituent of ribosome; C:cytosolic large ribosomal subunit; P:translation	-	no IPS match
GRNLHQF01ALQER	40s ribosomal protein s12	483	20	1.37954e-29	97.8%	4	F:structural constituent of ribosome; C:small ribosomal subunit; P:translation; C:mitochondrion	-	IPR000530 (PRINTS); IPR004038 (PFAM); G3DSA:3.30.1330.30 (GENE3D), SSF55315 (SUPERFAMILY)
GRNLHQF01ALQCJ	40s ribosomal protein s5	457	20	1.79232e-74	83.2%	4	F:structural constituent of ribosome; F:RNA binding; C:small ribosomal subunit; P:translation	-	IPR000235 (PIR); IPR005716 (PTHR11205:PANTHER); IPR020606 (PROSITE); IPR023798 (G3DSA:1.10.455.GENE3D)
GRNLHQF01ALQ3W	peroxisomal acyl-coenzyme a oxidase 3	302	20	1.01303e-05	88.55%	7	F:flavin adenine dinucleotide binding; F:pristanoyl-CoA oxidase activity; P:bile acid metabolic process; C:peroxisomal matrix; F:acyl-CoA dehydrogenase activity; P:fatty acid beta-oxidation using acyl-CoA oxidase; C:mitochondrion	EC:1.3.99.3	no IPS match
GRNLHQF01ALPX0	beta-galactosidase 8	485	20	2.55003e-31	75.95%	5	P:carbohydrate metabolic process; C:cell wall; F:beta-galactosidase activity; F:carbohydrate binding; F:cation binding	EC:3.2.1.23	SignalP-NN(euk) (SIGNALP)
GRNLHQF01ALPON	orf114a gene product	177	3	3.45265e-20	91.33%	1	C:mitochondrion	-	SignalP-NN(euk) (SIGNALP)
GRNLHQF01ALPI0	arp2 3 complex 34 kda subunit	304	20	5.71779e-33	90.3%	2	C:cytoskeleton; P:regulation of actin filament polymerization	-	no IPS match
GRNLHQF01ALNZO	peptidyl-prolyl cis-trans isomerase nima-interacting 4-like	395	20	5.58717e-37	87.9%	3	P:protein folding; P:protein peptidyl-prolyl isomerization; F:peptidyl-prolyl cis-trans isomerase activity	EC:5.2.1.8	SignalP-NN(euk) (SIGNALP), tmhmm (TMHMM)
GRNLHQF01ALNN9	ac006341_31 ests gb	477	20	1.80869e-37	65.05%	1	C:plasma membrane	-	no IPS match
GRNLHQF01ALNIK	ribosomal protein l23	417	20	1.22025e-21	100.0%	6	C:ribosome; F:structural constituent of ribosome; C:chloroplast; P:translation; F:rRNA binding; F:nucleotide binding	-	no IPS match
GRNLHQF01ALN4Y	phosphoserine aminotransferase	265	20	1.18716e-07	89.5%	5	F:pyridoxal phosphate binding; P:response to cadmium ion; C:chloroplast stroma; F:O-phospho-L-serine:2-oxoglutarate aminotransferase activity; P:L-serine biosynthetic process	EC:2.6.1.52	no IPS match
GRNLHQF01ALMXJ	xylosyltransferase 2-like	262	13	2.24818e-07	76.38%	2	C:membrane; F:acetylglucosaminyltransferase activity	-	SignalP-NN(euk) (SIGNALP)
GRNLHQF01ALMJK	iron-sulfur cluster co-chaperone protein mitochondrial-like	379	20	5.83559e-09	65.45%	3	C:mitochondrion; P:protein folding; F:chaperone binding	-	IPR001623 (G3DSA:1.10.287.GENE3D); IPR004640 (PANTHER); PTHR14021:SF11 (PANTHER), SignalP-NN(euk) (SIGNALP)
GRNLHQF01ALMI4	polyphosphoinositide phosphatase-like	267	20	4.04582e-32	94.85%	1	F:phosphatidylinositol-4,5-bisphosphate 5-phosphatase activity	EC:3.1.3.36	no IPS match
GRNLHQF01ALJWH	protein	464	20	5.98569e-30	74.55%	5	F:nucleoside-triphosphatase activity; P:regulation of biological process; C:intracellular; F:nucleotide binding; P:nucleobase-containing compound metabolic process	EC:3.6.1.15	PTHR22908 (PANTHER), PTHR22908:SF14 (PANTHER)
GRNLHQF01ALJPQ	rrna intron-encoded homing endonuclease	451	20	1.47173e-19	70.85%	1	P:sodium ion transport	-	no IPS match
GRNLHQF01ALJL3	metallothionein-like protein	417	20	2.35003e-15	78.6%	1	F:metal ion binding	-	IPR000347 (PFAM); SignalP-NN(euk) (SIGNALP)
GRNLHQF01ALJIY	ribosomal protein p1	370	20	2.5734e-19	82.25%	3	C:ribosome; F:structural constituent of ribosome; P:translational elongation	-	IPR001813 (PFAM); PTHR21141 (PANTHER)
GRNLHQF01ALIIB	tumor protein d52	315	20	7.62438e-07	58.9%	6	F:calcium ion binding; F:protein heterodimerization activity; C:endoplasmic reticulum; F:protein homodimerization activity; C:perinuclear region of cytoplasm; P:B cell differentiation	-	IPR007327 (PANTHER); PTHR19307:SF7 (PANTHER)
GRNLHQF01ALHMN	phenylacetaldehyde reductase	245	20	8.38012e-15	61.9%	3	P:metabolic process; F:oxidoreductase activity; C:plasma membrane	-	SignalP-NN(euk) (SIGNALP)
GRNLHQF01ALHFU	photosystem ii d1 partial	417	20	2.4756e-52	86.5%	5	P:photosynthetic electron transport in photosystem II; F:electron transporter, transferring electrons within the cyclic electron transport pathway of photosynthesis activity; C:plasma membrane light-harvesting complex; C:chloroplast; C:membrane	-	IPR000484 (G3DSA:1.20.85.GENE3D); tmhmm (TMHMM)
GRNLHQF01ALGVY	golgi vesicle transport-related protein	431	20	1.35069e-20	67.05%	2	P:intra-Golgi vesicle-mediated transport; C:integral to Golgi membrane		IPR012955 (PFAM); PTHR14043 (PANTHER), PTHR14043:SF2 (PANTHER), tmhmm (TMHMM)
GRNLHQF01ALGI8	40s ribosomal protein s28	303	20	1.16542e-11	99.55%	4	C:ribosome; F:hydrolase activity; F:structural constituent of ribosome; P:translation	-	IPR000289 (PRODOM); IPR012340 (G3DSA:2.40.50.GENE3D)
GRNLHQF01ALFYJ	atp-dependent zinc metalloprotease ftsh mitochondrial-like	500	20	5.04686e-45	84.45%	9	F:zinc ion binding; C:mitochondrion; C:integral to membrane; P:ATP catabolic process; F:metalloendopeptidase activity; P:proteolysis; F:ATP binding; F:microtubule-severing ATPase activity; P:protein catabolic process	EC:3.4.24.0; EC:3.6.4.3	SignalP-NN(euk) (SIGNALP)
GRNLHQF01ALF1B	dolichyl-diphosphooligosaccharide--protein glycosyltransferase subunit 4a-like isoform 1	319	20	9.37924e-13	95.25%	1	C:cytoplasmic membrane-bounded vesicle	-	no IPS match
GRNLHQF01ALEKN	protein	301	19	9.09135e-07	79.37%	4	C:plasma membrane; F:calcium ion binding; P:trehalose catabolic process; F:alpha,alpha-trehalase activity	EC:3.2.1.28	no IPS match
GRNLHQF01ALED1	60s ribosomal protein partial	351	20	1.72907e-11	94.45%	5	C:ribosome; F:structural constituent of ribosome; P:translation; F:rRNA binding; F:nucleotide binding	-	IPR001014 (PROSITE); IPR012677 (G3DSA:3.30.70.GENE3D); IPR012678 (SUPERFAMILY); PTHR11620 (PANTHER)
GRNLHQF01ALDQ6	glutaryl- dehydrogenase	318	20	1.4693e-21	95.3%	3	F:flavin adenine dinucleotide binding; F:glutaryl-CoA dehydrogenase activity; P:oxidation-reduction process	EC:1.3.99.7	IPR006090 (PFAM); IPR009075 (SUPERFAMILY); G3DSA:1.20.140.10 (GENE3D), PTHR10909 (PANTHER), PTHR10909:SF152 (PANTHER)
GRNLHQF01ALDNU	---NA---	454	0			2	F:nucleic acid binding; F:zinc ion binding		IPR001878 (G3DSA:4.10.60.GENE3D); PTHR12271 (PANTHER), PTHR12271:SF20 (PANTHER), SSF81631 (SUPERFAMILY)
GRNLHQF01ALC98	probable atg8-essential for autophagy	291	20	8.44496e-24	92.3%	4	C:autophagic vacuole membrane; C:Cvt vesicle membrane; P:autophagy; P:protein transport	-	IPR004241 (PANTHER); G3DSA:3.10.20.90 (GENE3D), PTHR10969:SF17 (PANTHER), SSF54236 (SUPERFAMILY)
GRNLHQF01ALBPL	hypothetical protein CPSG_03200	145	2	0.0869875	68.0%	1	F:hydrolase activity	-	no IPS match
GRNLHQF01ALBNP	u2 snrnp auxiliary large subunit	292	20	1.59614e-13	87.4%	5	F:RNA binding; P:mRNA processing; C:nucleus; F:nucleotide binding; P:RNA splicing	-	IPR012677 (G3DSA:3.30.70.GENE3D); PTHR23139 (PANTHER), PTHR23139:SF9 (PANTHER)
GRNLHQF01ALBHC	60s ribosomal protein l32	171	20	6.24444e-08	95.05%	3	C:ribosome; F:structural constituent of ribosome; P:translation	-	SignalP-NN(euk) (SIGNALP)
GRNLHQF01ALBBW	galactinol--sucrose galactosyltransferase 2	511	20	2.95112e-35	89.15%	8	F:hydrolase activity, hydrolyzing O-glycosyl compounds; P:negative regulation of abscisic acid mediated signaling pathway; F:galactinol-sucrose galactosyltransferase activity; P:response to oxidative stress; P:raffinose catabolic process; F:protein binding; F:protein kinase activity; P:response to karrikin	EC:3.2.1.0; EC:2.4.1.82	IPR008811 (PFAM); IPR013785 (G3DSA:3.20.20.GENE3D); IPR017853 (SUPERFAMILY); PTHR31268 (PANTHER), PTHR31268:SF0 (PANTHER)
GRNLHQF01ALAQV	udp-glucose flavonoid 3-o-glucosyltransferase 3-like	162	20	5.17816e-18	78.75%	2	F:transferase activity, transferring hexosyl groups; P:metabolic process	EC:2.4.1.0	SignalP-NN(euk) (SIGNALP)
GRNLHQF01ALAKY	surp and g-patch domain-containing protein 1-like	451	20	6.40789e-27	89.9%	3	F:RNA binding; C:intracellular; P:RNA processing	-	IPR000467 (PFAM); PTHR23340 (PANTHER), PTHR23340:SF0 (PANTHER)
GRNLHQF01ALA8L	---NA---	282	0			4	F:structural constituent of ribosome; C:ribosome; P:translation; F:5S rRNA binding		IPR005485 (PANTHER); IPR025607 (PFAM)
GRNLHQF01AL9F8	nadh-ubiquinone oxidoreductase 299 kda	343	20	1.19189e-16	72.65%	3	C:mitochondrial inner membrane; F:oxidoreductase activity, acting on NAD(P)H; P:respiratory electron transport chain	-	no IPS match
GRNLHQF01AL98M	cytochrome p450 77a3-like	391	20	3.47755e-16	64.5%	7	F:oxidoreductase activity; P:cutin biosynthetic process; P:flower development; C:mitochondrion; F:electron carrier activity; F:heme binding; P:oxidation-reduction process	-	IPR001128 (G3DSA:1.10.630.GENE3D); PTHR25943 (PANTHER), PTHR25943:SF88 (PANTHER)
GRNLHQF01AL8ZW	thioredoxin h	242	20	2.61873e-21	79.45%	10	F:enzyme activator activity; F:oxidoreductase activity, acting on a sulfur group of donors, disulfide as acceptor; F:electron carrier activity; P:cell redox homeostasis; P:glycerol ether metabolic process; P:transport; P:positive regulation of catalytic activity; C:cytosol; F:protein disulfide oxidoreductase activity; P:electron transport chain	EC:1.8.4.0	IPR005746 (PANTHER); IPR012336 (G3DSA:3.40.30.GENE3D); IPR013766 (PFAM); IPR017937 (PROSITE)
GRNLHQF01AL8VP	phosphate transporter	351	20	6.04731e-29	98.25%	4	C:integral to membrane; F:inorganic phosphate transmembrane transporter activity; P:phosphate ion transport; P:transmembrane transport	-	IPR005828 (PFAM); IPR016196 (SUPERFAMILY); G3DSA:1.20.1250.20 (GENE3D), PTHR24064 (PANTHER), PTHR24064:SF0 (PANTHER), SignalP-NN(euk) (SIGNALP), tmhmm (TMHMM)
GRNLHQF01AL7CY	alpha- -glucan-protein synthase	366	20	4.62084e-39	97.2%	8	C:Golgi apparatus; C:plasmodesma; C:cell wall; P:cellulose biosynthetic process; F:glycogenin glucosyltransferase activity; C:extracellular region; P:cell wall organization; F:intramolecular transferase activity	EC:2.4.1.186	IPR004901 (PFAM); PTHR31682 (PANTHER), PTHR31682:SF0 (PANTHER)
GRNLHQF01AL6ZH	ras-related protein orab-1	412	20	1.91606e-42	91.85%	7	F:GTP binding; C:intracellular; F:ATP binding; F:transcription factor binding; P:small GTPase mediated signal transduction; P:regulation of transcription, DNA-dependent; P:protein transport	-	IPR001806 (PFAM); IPR003579 (SMART); IPR005225 (TIGRFAMs); IPR027417 (SUPERFAMILY); G3DSA:3.40.50.300 (GENE3D), PTHR24073 (PANTHER), PTHR24073:SF212 (PANTHER), PS51419 (PROFILE)
GRNLHQF01AL6BP	enoyl-acp reductase	386	20	6.60315e-33	95.8%	3	P:oxidation-reduction process; F:enoyl-[acyl-carrier-protein] reductase (NADH) activity; F:binding	EC:1.3.1.9	IPR016040 (G3DSA:3.40.50.GENE3D); PTHR24322 (PANTHER), PTHR24322:SF25 (PANTHER), PF13561 (PFAM), SSF51735 (SUPERFAMILY)
GRNLHQF01AL626	chromatin regulatory protein	282	20	1.03119e-05	67.95%	4	P:primary metabolic process; P:cellular macromolecule metabolic process; F:catalytic activity; F:NAD+ binding	-	IPR003000 (PANTHER); G3DSA:3.40.50.1220 (GENE3D), SSF52467 (SUPERFAMILY)
GRNLHQF01AL5ZY	uncharacterized membrane protein at1g75140-like	498	20	3.43883e-35	61.1%	1	C:endoplasmic reticulum	-	no IPS match
GRNLHQF01AL5ZU	2-dehydropantoate 2-reductase	164	19	1.85411e-09	85.58%	5	C:cytoplasm; F:oxidoreductase activity; F:NADP binding; P:pantothenate biosynthetic process; P:oxidation-reduction process	-	IPR008927 (SUPERFAMILY); IPR013328 (G3DSA:1.10.1040.GENE3D); IPR013752 (PFAM); PTHR21708 (PANTHER), PTHR21708:SF21 (PANTHER)
GRNLHQF01AL4MW	beta-glucosidase	320	1	5.18938e-12	100.0%	3	P:carbohydrate metabolic process; F:hydrolase activity, hydrolyzing O-glycosyl compounds; F:cation binding	EC:3.2.1.0	SignalP-NN(euk) (SIGNALP)
GRNLHQF01AL2UQ	lactoylglutathione lyase, putative	422	3	1.2968e-08	66.67%	1	F:lyase activity	-	G3DSA:3.10.180.10 (GENE3D), PTHR10374 (PANTHER), PTHR10374:SF0 (PANTHER)
GRNLHQF01AL2KF	aaa-type atpase family protein	461	20	4.15477e-19	85.65%	3	F:ATPase activity; F:ATP binding; C:mitochondrion	EC:3.6.1.3	PTHR23073 (PANTHER), PTHR23073:SF17 (PANTHER)
GRNLHQF01AL2HO	af369930_2pol polyprotein	468	20	2.32107e-38	77.15%	5	P:proteolysis; F:DNA binding; F:aspartic-type endopeptidase activity; F:zinc ion binding; P:DNA integration	EC:3.4.23.0	PTHR24894 (PANTHER), PTHR24894:SF3 (PANTHER), PF14227 (PFAM)
GRNLHQF01AL27V	ribosomal protein s7	416	20	2.79603e-59	95.5%	6	F:structural constituent of ribosome; C:small ribosomal subunit; C:chloroplast; P:translation; F:rRNA binding; C:mitochondrion	-	no IPS match
GRNLHQF01AL25G	ribosome biogenesis regulatory protein homolog	294	20	5.00122e-35	84.75%	2	C:nucleolus; P:ribosome biogenesis	-	IPR007023 (PANTHER)
GRNLHQF01AL0RS	microtubule-associated protein rp eb family member 1	320	20	7.45828e-11	78.15%	13	P:mitotic spindle elongation; F:microtubule binding; C:microtubule associated complex; P:flight behavior; P:spindle assembly; P:sensory organ development; C:spindle microtubule; P:establishment of mitotic spindle localization; P:chromosome segregation; C:cytoplasmic microtubule; P:pseudocleavage involved in syncytial blastoderm formation; P:sensory perception of sound; P:establishment or maintena…	-	IPR004953 (PFAM); IPR027328 (PANTHER); PTHR10623:SF6 (PANTHER)
GRNLHQF01AL0M2	regulatory particle triple-a 1a	414	20	9.83804e-13	100.0%	8	C:cytoplasm; F:peptidase activity; C:proteasome regulatory particle, base subcomplex; C:plasma membrane; P:ubiquitin-dependent protein catabolic process; F:ATP binding; F:microtubule-severing ATPase activity; C:nucleus	EC:3.6.4.3	no IPS match
GRNLHQF01AL0E1	actin related protein 2 3 complex subunit 4	513	20	6.68262e-42	90.1%	6	C:Arp2/3 protein complex; F:protein binding, bridging; F:actin filament binding; C:cell projection; C:cytoplasm; P:Arp2/3 complex-mediated actin nucleation	-	IPR008384 (PANTHER); G3DSA:3.30.1460.20 (GENE3D), SSF69645 (SUPERFAMILY)
GRNLHQF01AL00J	cugbp elav-like family member 2-like	462	20	4.57424e-49	96.2%	5	C:cytoplasm; P:plant-type hypersensitive response; P:positive regulation of salicylic acid mediated signaling pathway; F:RNA binding; F:nucleotide binding	-	no IPS match
GRNLHQF01AKYYZ	dolichyl-di-phosphooligosaccharide-protein glycotransferase	193	20	3.64918e-06	82.5%	9	C:protein complex; P:protein N-linked glycosylation via asparagine; C:integral to membrane; C:microsome; P:response to cytokine stimulus; P:T cell activation; F:dolichyl-diphosphooligosaccharide-protein glycotransferase activity; C:endoplasmic reticulum membrane; C:plasma membrane	EC:2.4.1.119	IPR005013 (PANTHER); PTHR10830:SF0 (PANTHER), SignalP-NN(euk) (SIGNALP), tmhmm (TMHMM)
GRNLHQF01AKYKH	benzyl alcohol o-benzoyltransferase	416	20	1.37485e-41	82.55%	1	F:taxadien-5-alpha-ol O-acetyltransferase activity	EC:2.3.1.162	IPR003480 (PFAM); IPR023213 (G3DSA:3.30.559.GENE3D); PTHR31823 (PANTHER), PTHR31823:SF0 (PANTHER)
GRNLHQF01AKY9P	cytochrome c oxidase subunit partial	243	20	2.16523e-18	77.3%	9	P:aerobic respiration; C:mitochondrial inner membrane; C:respiratory chain; F:electron carrier activity; F:heme binding; P:transport; C:integral to membrane; P:electron transport chain; F:cytochrome-c oxidase activity	EC:1.9.3.1	IPR000883 (PRINTS); IPR023616 (G3DSA:1.20.210.GENE3D); PTHR10422:SF6 (PANTHER), tmhmm (TMHMM)
GRNLHQF01AKY7H	protein pellino-like	459	20	9.39167e-28	75.4%	4	P:Toll signaling pathway; P:immune response; P:defense response; F:kinase regulator activity	-	no IPS match
GRNLHQF01AKXRY	---NA---	344	0			2	F:hydrogen ion transmembrane transporter activity; P:ATP synthesis coupled proton transport		IPR000568 (PRINTS); SignalP-NN(euk) (SIGNALP), tmhmm (TMHMM)
GRNLHQF01AKXOT	gdsl esterase lipase at5g33370-like	340	20	1.05947e-23	89.85%	2	P:lipid metabolic process; F:hydrolase activity, acting on ester bonds	-	no IPS match
GRNLHQF01AKXK3	chalcone-flavanone isomerase-like proetin	371	18	8.80777e-07	76.78%	4	P:flavonoid biosynthetic process; P:cellular modified amino acid biosynthetic process; F:chalcone isomerase activity; P:response to karrikin	EC:5.5.1.6	no IPS match
GRNLHQF01AKWYA	40s ribosomal protein s18	402	20	1.30618e-15	100.0%	4	C:ribosome; F:structural constituent of ribosome; F:RNA binding; P:translation	-	no IPS match
GRNLHQF01AKW3I	large subunit ribosomal protein 30	332	20	8.09839e-42	89.2%	3	C:ribosome; F:structural constituent of ribosome; P:translation	-	IPR000231 (PANTHER); IPR004038 (PFAM); IPR022991 (PROSITE); G3DSA:3.30.1330.30 (GENE3D), SSF55315 (SUPERFAMILY)
GRNLHQF01AKVQC	atp1	520	20	5.14732e-83	89.0%	7	C:proton-transporting ATP synthase complex, catalytic core F(1); P:plasma membrane ATP synthesis coupled proton transport; F:proton-transporting ATP synthase activity, rotational mechanism; C:mitochondrion; F:ATP binding; F:proton-transporting ATPase activity, rotational mechanism; P:ATP hydrolysis coupled proton transport	-	IPR000194 (PFAM); IPR004100 (PFAM); IPR023366 (G3DSA:2.40.30.GENE3D); IPR027417 (SUPERFAMILY); G3DSA:3.40.50.300 (GENE3D), PTHR15184 (PANTHER), PTHR15184:SF21 (PANTHER)
GRNLHQF01AKVOY	nadh dehydrogenase	361	20	2.30664e-16	99.9%	8	F:electron carrier activity; F:NADH dehydrogenase (ubiquinone) activity; F:iron ion binding; P:transport; C:mitochondrial respiratory chain complex I; F:4 iron, 4 sulfur cluster binding; P:photosynthesis, light reaction; P:electron transport chain	EC:1.6.5.3	SignalP-NN(euk) (SIGNALP)
GRNLHQF01AKVGI	protein car-1	382	20	1.81464e-05	83.9%	12	P:cytokinesis; P:cell death; P:oocyte development; C:cytoplasmic mRNA processing body; P:mitotic spindle organization; F:protein binding; P:positive regulation of locomotion; C:P granule; P:embryo development ending in birth or egg hatching; C:spindle midzone; C:endoplasmic reticulum; C:pericentriolar material	-	SignalP-NN(euk) (SIGNALP), tmhmm (TMHMM)
GRNLHQF01AKVFS	60s ribosomal protein l2	413	20	1.1728e-34	98.9%	9	P:translation; C:nucleolus; F:structural constituent of ribosome; C:vacuolar membrane; F:protein binding; C:chloroplast; C:cytosolic large ribosomal subunit; C:plasma membrane; P:embryo development ending in seed dormancy	-	SignalP-NN(euk) (SIGNALP), tmhmm (TMHMM)
GRNLHQF01AKV0A	purple acid phosphatase-like protein	355	20	1.45579e-34	89.6%	2	F:metal ion binding; F:acid phosphatase activity	EC:3.1.3.2	no IPS match
GRNLHQF01AKUSA	cysteine proteinase precursor	438	20	2.57011e-31	90.6%	2	F:cysteine-type endopeptidase activity; P:proteolysis	EC:3.4.22.0	SignalP-NN(euk) (SIGNALP)
GRNLHQF01AKUMZ	---NA---	449	0			2	F:chromatin binding; F:DNA binding		IPR001005 (PFAM); IPR009057 (G3DSA:1.10.10.GENE3D); IPR017930 (PROFILE); PTHR10641 (PANTHER), PTHR10641:SF30 (PANTHER)
GRNLHQF01AKUI8	peroxisomal small heat shock protein	337	20	2.62167e-17	85.35%	5	P:protein folding; F:protein binding; C:peroxisomal matrix; P:response to heat; P:response to reactive oxygen species	-	IPR002068 (PFAM); IPR008978 (SUPERFAMILY); G3DSA:2.60.40.790 (GENE3D), PTHR11527 (PANTHER)
GRNLHQF01AKU8F	heme-binding peroxidase	501	16	3.6345e-11	61.06%	4	F:peroxidase activity; P:response to oxidative stress; F:heme binding; P:oxidation-reduction process		IPR010255 (SUPERFAMILY); G3DSA:1.10.420.10 (GENE3D), PTHR31356 (PANTHER)
GRNLHQF01AKT2X	ribosomal protein l40	347	20	4.3313e-20	93.05%	12	P:translation; C:microtubule associated complex; P:ubiquitin-dependent protein catabolic process; P:regulation of transcription, DNA-dependent; F:structural constituent of ribosome; P:ribosome biogenesis; P:chromatin organization; C:lipid particle; C:cytosolic large ribosomal subunit; P:response to stress; C:nucleus; P:cellular protein modification process	-	IPR001975 (PFAM); PTHR24691 (PANTHER)
GRNLHQF01AKSGT	phenylacetaldehyde reductase	387	20	3.33244e-60	91.75%	5	F:cinnamyl-alcohol dehydrogenase activity; F:dihydrokaempferol 4-reductase activity; P:oxidation-reduction process; P:cellular metabolic process; F:coenzyme binding	EC:1.1.1.195; EC:1.1.1.219	no IPS match
GRNLHQF01AKS71	---NA---	266	0			1	F:metal ion binding		IPR000347 (PFAM)
GRNLHQF01AKRWF	phosphoenolpyruvate carboxylase	499	20	9.39465e-24	92.5%	7	P:oxaloacetate metabolic process; P:carbon fixation; F:magnesium ion binding; P:tricarboxylic acid cycle; C:cytosol; P:photosynthesis; F:phosphoenolpyruvate carboxylase activity	EC:4.1.1.31	SignalP-NN(euk) (SIGNALP)
GRNLHQF01AKRST	expansin-like a1-like	206	20	7.73752e-12	83.05%	2	C:extracellular region; P:sexual reproduction	-	SignalP-NN(euk) (SIGNALP)
GRNLHQF01AKRPU	histone h3	427	20	2.02272e-19	100.0%	5	C:nucleosome; F:DNA binding; P:nucleosome assembly; C:nucleus; F:protein heterodimerization activity	-	IPR000164 (PRINTS); IPR007125 (PFAM); IPR009072 (G3DSA:1.10.20.GENE3D)
GRNLHQF01AKQ8M	ribosomal protein s7	237	20	3.65303e-17	96.1%	5	F:structural constituent of ribosome; C:small ribosomal subunit; C:chloroplast; P:translation; F:rRNA binding	-	no IPS match
GRNLHQF01AKPLG	fatty acyl- reductase 3-like	353	20	7.08248e-28	84.85%	3	P:oxidation-reduction process; F:binding; F:fatty-acyl-CoA reductase (alcohol-forming) activity	EC:1.2.1.0	IPR026055 (PANTHER); PTHR11011:SF1 (PANTHER)
GRNLHQF01AKOKP	hydrogen-transporting atp g-	473	11	0.0103472	71.18%	4	F:hydrogen-exporting ATPase activity, phosphorylative mechanism; C:mitochondrial proton-transporting ATP synthase complex, coupling factor F(o); C:lipid particle; P:ATP synthesis coupled proton transport	EC:3.6.3.6	IPR006808 (PFAM); PTHR12386 (PANTHER), PTHR12386:SF2 (PANTHER)
GRNLHQF01AKO5S	atpase subunit 1	554	17	4.38501e-06	81.0%	7	C:proton-transporting ATP synthase complex, catalytic core F(1); P:plasma membrane ATP synthesis coupled proton transport; F:proton-transporting ATP synthase activity, rotational mechanism; C:mitochondrial inner membrane; F:ATP binding; F:proton-transporting ATPase activity, rotational mechanism; P:ATP hydrolysis coupled proton transport	-	SignalP-NN(euk) (SIGNALP)
GRNLHQF01AKNR1	acyl- -binding protein	390	20	5.16425e-36	94.45%	2	P:transport; F:fatty-acyl-CoA binding	-	IPR000582 (PRINTS); IPR014352 (G3DSA:1.20.80.GENE3D); IPR022408 (PROSITE); PTHR23310 (PANTHER), PTHR23310:SF10 (PANTHER)
GRNLHQF01AKNQT	atp sulfurylase	303	20	3.54585e-32	91.0%	10	P:sulfate assimilation; F:sulfate adenylyltransferase (ATP) activity; C:heterotetrameric ADPG pyrophosphorylase complex; P:photoperiodism, flowering; P:starch biosynthetic process; C:chloroplast stroma; F:glucose-1-phosphate adenylyltransferase activity; P:response to cadmium ion; C:plasma membrane; C:apoplast	EC:2.7.7.4; EC:2.7.7.27	IPR014729 (G3DSA:3.40.50.GENE3D); IPR024951 (PFAM); PTHR24799 (PANTHER), PTHR24799:SF1 (PANTHER), SSF52374 (SUPERFAMILY)
GRNLHQF01AKN9X	opsin-like protein	510	20	7.9504e-52	74.3%	3	C:membrane; F:ion channel activity; P:ion transport	-	no IPS match
GRNLHQF01AKMPL	udp-glucuronic acid decarboxylase 1	365	20	3.19815e-37	81.85%	6	F:UDP-glucuronate decarboxylase activity; P:D-xylose metabolic process; C:Golgi apparatus; P:nucleotide-sugar metabolic process; F:coenzyme binding; C:membrane	EC:4.1.1.35	no IPS match
GRNLHQF01AKL8F	hypothetical protein MTR_3g035630	374	12	1.09824e-27	81.92%	1	C:chloroplast	-	no IPS match
GRNLHQF01AKKOH	u-box domain-containing protein 4-like	391	20	5.0612e-39	90.4%	2	F:ligase activity; F:binding	-	IPR011989 (G3DSA:1.25.10.GENE3D); IPR016024 (SUPERFAMILY); PTHR23315 (PANTHER), PTHR23315:SF16 (PANTHER)
GRNLHQF01AKK6T	phosphoenolpyruvate pyruvate domain-containing protein	362	4	0.00509698	75.25%	1	F:catalytic activity	-	SignalP-NN(euk) (SIGNALP)
GRNLHQF01AKK6I	probable nucleoredoxin 1-like	303	20	1.01148e-16	76.5%	4	P:cell redox homeostasis; F:antioxidant activity; P:oxidation-reduction process; F:protein-disulfide reductase activity	EC:1.8.1.8	PTHR13871 (PANTHER), PTHR13871:SF10 (PANTHER), SSF57889 (SUPERFAMILY)
GRNLHQF01AKHFT	protein	197	14	4.91107e-06	84.07%	1	C:chloroplast	-	no IPS match
GRNLHQF01AKH5J	wd40 repeat-like protein	397	20	1.11264e-29	71.65%	2	P:biological regulation; P:chromosome segregation	-	no IPS match
GRNLHQF01AKGD8	aldehyde dehydrogenase	455	20	3.37944e-33	88.6%	2	P:oxidation-reduction process; F:aldehyde dehydrogenase (NAD) activity	EC:1.2.1.3	IPR015590 (PFAM); IPR016161 (SUPERFAMILY); IPR016163 (G3DSA:3.40.309.GENE3D); PTHR11699 (PANTHER), PTHR11699:SF46 (PANTHER)
GRNLHQF01AKEVM	prp18-domain-containing protein	388	20	1.57496e-39	75.4%	2	C:spliceosomal complex; P:RNA splicing	-	IPR004098 (G3DSA:1.20.940.GENE3D); PTHR13007 (PANTHER)
GRNLHQF01AKER0	serine acetyltransferase	244	20	1.3243e-22	71.3%	1	F:transferase activity	-	no IPS match
GRNLHQF01AKE51	pinus taeda anonymous locus 2_4079_01 genomic sequence	407	20	1.77227e-08	72.95%	1	F:protein binding		IPR001024 (PROFILE); PTHR31718 (PANTHER)
GRNLHQF01AKC3B	bisphosphoglycerate-independent phosphoglycerate mutase	341	20	5.02651e-09	68.75%	3	F:metal ion binding; F:phosphoglycerate mutase activity; P:glucose catabolic process	EC:5.4.2.1	no IPS match
GRNLHQF01AK9YQ	protein translation factor sui1 homolog isoform 1	396	20	1.89884e-25	83.65%	2	P:translational initiation; F:translation initiation factor activity	-	IPR001950 (G3DSA:3.30.780.GENE3D); PTHR10388 (PANTHER)
GRNLHQF01AK9YG	creb-binding protein	456	20	2.33704e-17	69.1%	37	F:sequence-specific DNA binding transcription factor activity; F:signal transducer activity; P:protein complex assembly; C:nuclear chromatin; P:regulation of androgen receptor signaling pathway; P:response to inorganic substance; P:positive regulation of sequence-specific DNA binding transcription factor activity; C:PML body; C:histone acetyltransferase complex; P:homeostatic process; P:regulatio…	EC:2.3.1.48	IPR001487 (PRINTS); IPR018359 (PROSITE); PTHR22880 (PANTHER)
GRNLHQF01AK8VT	40s ribosomal protein s26-1-like	380	20	2.34391e-35	91.15%	3	C:ribosome; F:structural constituent of ribosome; P:translation	-	IPR000892 (PANTHER)
GRNLHQF01AK8RM	calreticulin	263	20	5.56071e-14	96.95%	12	F:carbohydrate binding; P:protein folding; C:endoplasmic reticulum lumen; P:calcium ion homeostasis; P:response to oxidative stress; P:response to cadmium ion; C:vacuolar membrane; F:calcium ion binding; F:unfolded protein binding; C:chloroplast; P:response to salt stress; C:mitochondrion	-	IPR001580 (PANTHER); PTHR11073:SF2 (PANTHER)
GRNLHQF01AK8FR	gtp-binding protein sar1a-like	350	20	1.66916e-22	94.6%	5	F:GTP binding; C:Golgi apparatus; P:vesicle-mediated transport; P:intracellular protein transport; C:endoplasmic reticulum	-	SignalP-NN(euk) (SIGNALP)
GRNLHQF01AK7SG	photosystem i reaction center subunit ii precursor	387	20	4.52051e-46	96.15%	6	C:plastoglobule; C:chloroplast envelope; C:photosystem I reaction center; F:protein binding; P:photosynthesis; C:chloroplast thylakoid membrane	-	no IPS match
GRNLHQF01AK6V9	na k-atpase	340	20	4.01839e-42	88.75%	40	P:regulation of smooth muscle contraction; C:dendritic spine; F:protein binding; P:regulation of respiratory gaseous exchange by neurological system process; P:positive regulation of striated muscle contraction; P:memory; P:visual learning; F:cation-transporting ATPase activity; P:negative regulation of heart contraction; F:4-nitrophenylphosphatase activity; C:microsome; P:ATP hydrolysis coupled …	EC:3.1.3.41; EC:3.6.3.9	IPR001757 (PANTHER); IPR008250 (PFAM); IPR023298 (G3DSA:1.20.1110.GENE3D); PTHR24093:SF58 (PANTHER), SSF81653 (SUPERFAMILY)
GRNLHQF01AK6NU	---NA---	198	0			1	F:zinc ion binding		IPR011124 (PROFILE)
GRNLHQF01AK60V	casp-like protein at2g28370-like	346	20	3.07021e-14	84.1%	1	C:plasma membrane	-	SignalP-NN(euk) (SIGNALP), tmhmm (TMHMM)
GRNLHQF01AK5VI	4-diphosphocytidyl-2-c-methyl-d-erythritol kinase	342	20	1.88641e-10	77.85%	5	P:phosphorylation; P:terpenoid biosynthetic process; F:4-(cytidine 5'-diphospho)-2-C-methyl-D-erythritol kinase activity; F:ATP binding; C:chloroplast	EC:2.7.1.148	no IPS match
GRNLHQF01AK5T5	ras-related protein rab-18	319	20	2.08241e-43	95.95%	13	P:response to water deprivation; P:small GTPase mediated signal transduction; C:intracellular; P:regulation of transcription, DNA-dependent; F:ATP binding; P:response to abscisic acid stimulus; P:cold acclimation; F:transcription factor binding; P:response to 1-aminocyclopropane-1-carboxylic acid; F:hydrolase activity; P:protein transport; F:GTP binding; C:plasma membrane	-	no IPS match
GRNLHQF01AK4NU		348	1	0	1	4	F:ATP binding; P:protein folding; P:response to stress; F:unfolded protein binding		IPR001404 (PANTHER); PTHR11528:SF29 (PANTHER), SSF110942 (SUPERFAMILY)
GRNLHQF01AK4JJ	senescence-associated protein	227	6	4.06493e-11	75.67%	2	F:aromatase activity; P:oxidation-reduction process	EC:1.14.14.1	no IPS match
GRNLHQF01AK4EG	ribosomal protein s8e family protein	387	20	2.09474e-32	92.3%	9	C:ribosome; F:structural constituent of ribosome; F:electron carrier activity; F:monooxygenase activity; F:heme binding; C:chloroplast; P:translation; F:rRNA binding; C:mitochondrion	-	SignalP-NN(euk) (SIGNALP), tmhmm (TMHMM)
GRNLHQF01AK489	carboxypeptidase m	492	20	5.1679e-22	66.1%	3	F:metallocarboxypeptidase activity; P:proteolysis; F:zinc ion binding	-	IPR000834 (PFAM); IPR027062 (PTHR11532:PANTHER); G3DSA:3.40.630.10 (GENE3D), PTHR11532 (PANTHER), SSF53187 (SUPERFAMILY)
GRNLHQF01AK3IX	leucine rich repeat receptor	216	20	3.4335e-26	82.75%	9	F:receptor activity; C:endomembrane system; P:protein phosphorylation; F:ATP binding; C:integral to membrane; F:protein serine/threonine kinase activity; P:transmembrane receptor protein tyrosine kinase signaling pathway; P:oxidation-reduction process; F:2-alkenal reductase [NAD(P)] activity	EC:2.7.11.0; EC:1.3.1.74	IPR000719 (PROFILE); IPR001245 (PFAM); IPR011009 (SUPERFAMILY); G3DSA:1.10.510.10 (GENE3D), PTHR24419 (PANTHER)
GRNLHQF01AK324	phd finger protein alfin-like 1-like	403	20	5.18896e-27	89.15%	1	F:zinc ion binding	-	IPR021998 (PFAM); PTHR12321 (PANTHER), PTHR12321:SF12 (PANTHER)
GRNLHQF01AK2IU	nadph-dependent medium chain alcohol dehydrogenase	333	20	1.83527e-23	63.45%	1	F:binding	-	no IPS match
GRNLHQF01AK2G6	abscisic acid insensitivity 1b	250	8	3.36966e-07	63.0%	4	P:protein dephosphorylation; F:metal ion binding; F:protein serine/threonine phosphatase activity; C:protein serine/threonine phosphatase complex	-	no IPS match
GRNLHQF01AK1G7	ubiquinol-cytochrome c oxidoreductase subunit 9 and rieske iron sulfur protein	400	20	1.55868e-52	85.25%	8	F:metal ion binding; C:mitochondrial inner membrane; F:ubiquinol-cytochrome-c reductase activity; C:respiratory chain; P:transport; F:2 iron, 2 sulfur cluster binding; C:integral to membrane; P:electron transport chain	EC:1.10.2.2	SignalP-NN(euk) (SIGNALP)
GRNLHQF01AK1A2	immediate early response 3-interacting protein 1	305	20	6.83516e-09	71.15%	3	C:membrane; C:endoplasmic reticulum; C:Golgi apparatus	-	IPR013880 (PANTHER); PTHR15858:SF0 (PANTHER), SignalP-NN(euk) (SIGNALP)
GRNLHQF01AK0D9	platelet-activating factor acetylhydrolase ib subunit alpha	489	20	2.35557e-25	83.35%	57	C:astral microtubule; C:motile primary cilium; P:hippocampus development; F:protein homodimerization activity; P:retrograde axon cargo transport; P:mitotic prometaphase; P:neuromuscular process controlling balance; C:axon part; P:establishment of mitotic spindle orientation; P:lipid catabolic process; C:growth cone; C:cell leading edge; F:heparin binding; C:soluble fraction; P:synaptic transmissi…	EC:2.3.1.149	IPR001680 (PFAM); IPR015943 (G3DSA:2.130.10.GENE3D); IPR017252 (PTHR22847:PANTHER); IPR017986 (PROFILE); IPR019775 (PROSITE); IPR020472 (PRINTS); PTHR22847 (PANTHER), SignalP-NN(euk) (SIGNALP)
GRNLHQF01AK0CV	profilin 2	361	20	4.47947e-12	93.25%	4	P:actin cytoskeleton organization; C:cytoplasm; F:actin binding; C:actin cytoskeleton	-	IPR005455 (PRINTS); IPR027310 (PROSITE); G3DSA:3.30.450.30 (GENE3D)
GRNLHQF01AJZNE	gtp-binding nuclear protein gsp1 ran	210	20	1.92184e-06	83.35%	6	P:nucleocytoplasmic transport; P:GTP catabolic process; P:signal transduction; F:GTPase activity; P:intracellular protein transport; F:GTP binding	-	SignalP-NN(euk) (SIGNALP)
GRNLHQF01AJZM1	protein phosphatase 2c 29-like	186	20	1.60374e-11	97.3%	2	P:metabolic process; F:protein serine/threonine phosphatase activity	-	IPR015655 (PANTHER); PTHR13832:SF97 (PANTHER)
GRNLHQF01AJZHL	protein	323	20	5.28653e-26	90.2%	4	P:hyperosmotic salinity response; C:endomembrane system; P:vacuolar sequestering of sodium ion; C:endoplasmic reticulum	-	SignalP-NN(euk) (SIGNALP)
GRNLHQF01AJZ8G	pentatricopeptide repeat-containing protein chloroplastic-like	471	20	4.50582e-63	87.1%	4	P:mitochondria-nucleus signaling pathway; P:chloroplast-nucleus signaling pathway; F:DNA binding; C:chloroplast	-	IPR002625 (PFAM)
GRNLHQF01AJZ37	29 kda chloroplastic-like	376	20	7.32083e-51	80.3%	11	F:poly(U) RNA binding; P:response to cold; C:chloroplast envelope; P:innate immune response; P:response to abscisic acid stimulus; C:chloroplast thylakoid membrane; F:nucleotide binding; C:chloroplast stroma; C:ribonucleoprotein complex; P:mRNA processing; C:stromule	-	IPR000504 (PFAM); IPR012677 (G3DSA:3.30.70.GENE3D); PTHR24012 (PANTHER), PTHR24012:SF160 (PANTHER), SSF54928 (SUPERFAMILY)
GRNLHQF01AJZ1D	nadh dehydrogenase subunit 3	304	20	6.08168e-07	91.85%	4	C:respiratory chain; F:NADH dehydrogenase (ubiquinone) activity; C:mitochondrial membrane; P:electron transport chain	EC:1.6.5.3	IPR000440 (PANTHER); PTHR11058:SF4 (PANTHER), SignalP-NN(euk) (SIGNALP), tmhmm (TMHMM)
GRNLHQF01AJYWM	40s ribosomal protein s18	398	20	2.80459e-41	87.2%	4	C:ribosome; F:structural constituent of ribosome; F:RNA binding; P:translation	-	IPR001892 (PANTHER); IPR010979 (SUPERFAMILY); G3DSA:1.10.8.50 (GENE3D), PTHR10871:SF2 (PANTHER)
GRNLHQF01AJY5I	bifunctional dihydroflavonol 4-reductase flavanone 4-reductase	243	20	7.19801e-21	91.05%	3	P:cellular metabolic process; F:coenzyme binding; F:catalytic activity	-	IPR016040 (G3DSA:3.40.50.GENE3D); PTHR10366 (PANTHER), PTHR10366:SF9 (PANTHER), PF13460 (PFAM), SSF51735 (SUPERFAMILY)
GRNLHQF01AJXJD	ubiquitin-like protein	168	6	1.03597e-07	77.0%	7	C:cytoplasm; F:protein tag; P:protein sumoylation; F:protein binding; P:negative regulation of sequence-specific DNA binding transcription factor activity; P:heat acclimation; C:nucleus	-	no IPS match
GRNLHQF01AJVQL	spindle pole body component	329	20	1.22905e-25	73.15%	2	C:microtubule cytoskeleton; C:cytoskeletal part	-	tmhmm (TMHMM)
GRNLHQF01AJVMM	ycf68 protein	383	20	6.28487e-54	79.6%	4	F:metalloendopeptidase activity; P:proteolysis; F:zinc ion binding; C:chloroplast	EC:3.4.24.0	SignalP-NN(euk) (SIGNALP)
GRNLHQF01AJVFR	hypothetical protein MTR_4g129340	248	4	1.67683e-13	90.75%	1	C:chloroplast	-	SignalP-NN(euk) (SIGNALP)
GRNLHQF01AJV4F	nadh dehydrogenase subunit 4	330	20	5.30296e-54	92.65%	5	F:quinone binding; F:NADH dehydrogenase (ubiquinone) activity; C:integral to membrane; P:ATP synthesis coupled electron transport; C:chloroplast thylakoid membrane	EC:1.6.5.3	IPR001750 (PFAM); PTHR22773 (PANTHER), PTHR22773:SF61 (PANTHER), SignalP-NN(euk) (SIGNALP), tmhmm (TMHMM)
GRNLHQF01AJV3V	serine threonine-protein phosphatase 2a 65 kda regulatory subunit a alpha isoform-like isoform 2	434	20	2.35575e-40	69.0%	28	P:regulation of DNA replication; C:membrane; P:ceramide metabolic process; C:protein phosphatase type 2A complex; P:protein complex assembly; F:antigen binding; P:response to organic substance; P:regulation of transcription, DNA-dependent; C:microtubule cytoskeleton; P:negative regulation of tyrosine phosphorylation of Stat3 protein; P:regulation of cell adhesion; C:cytosol; F:protein heterodimer…	-	IPR011989 (G3DSA:1.25.10.GENE3D); IPR016024 (SUPERFAMILY); IPR021133 (PROFILE); PTHR10648 (PANTHER), SignalP-NN(euk) (SIGNALP)
GRNLHQF01AJU69	protein notum homolog	426	20	3.94462e-07	78.2%	1	C:cytoplasmic membrane-bounded vesicle	-	no IPS match
GRNLHQF01AJTSD	prohibitin protein wph	324	20	4.99514e-06	85.95%	6	C:microtubule associated complex; P:cellular response to hypoxia; C:lipid particle; C:mitochondrial envelope; P:instar larval or pupal development; C:membrane	-	IPR000163 (PANTHER)
GRNLHQF01AJT8C	40s ribosomal protein s3a	456	20	2.99965e-32	77.0%	13	P:translational initiation; P:viral transcription; P:endocrine pancreas development; F:RNA binding; P:apoptotic process; C:nucleolus; F:structural constituent of ribosome; P:translational elongation; C:cytosolic small ribosomal subunit; P:cell differentiation; F:protein binding; P:translational termination; P:embryo development	-	IPR001593 (PFAM); PTHR11830 (PANTHER)
GRNLHQF01AJT2S	acyl- -binding protein	320	20	9.91884e-27	94.0%	2	P:transport; F:fatty-acyl-CoA binding	-	IPR000582 (PRINTS); IPR014352 (G3DSA:1.20.80.GENE3D); IPR022408 (PROSITE); PTHR23310 (PANTHER), PTHR23310:SF10 (PANTHER)
GRNLHQF01AJT1Q	mflj00348 protein	345	18	3.04071e-12	78.39%	6	P:sodium ion transport; P:negative regulation of NF-kappaB transcription factor activity; F:ATP binding; P:I-kappaB kinase/NF-kappaB cascade; P:T cell activation; C:cytoplasm	-	no IPS match
GRNLHQF01AJSUZ	decaprenyl-diphosphate synthase subunit 1	219	3	0.00420066	88.33%	2	F:transferase activity; P:isoprenoid biosynthetic process	-	no IPS match
GRNLHQF01AJSRS	26s proteasome non-atpase regulatory subunit 1-like	390	20	6.27595e-09	78.0%	5	P:regulation of protein catabolic process; C:proteasome complex; F:binding; P:regulation of catalytic activity; F:enzyme regulator activity	-	no IPS match
GRNLHQF01AJSRL	plasma membrane h+-atpase	354	20	1.43629e-47	92.85%	9	F:hydrogen-exporting ATPase activity, phosphorylative mechanism; P:response to salt stress; C:integral to membrane; F:metal ion binding; P:ATP catabolic process; P:ATP biosynthetic process; F:ATP binding; P:proton transport; C:plasma membrane	EC:3.6.3.6	no IPS match
GRNLHQF01AJSNA	mitogen-activated protein kinase hog1	398	20	2.5452e-11	99.4%	7	F:MAP kinase activity; P:protein phosphorylation; F:metal ion binding; P:regulation of transcription, DNA-dependent; F:ATP binding; C:cytoplasm; C:nucleus	EC:2.7.11.24	SignalP-NN(euk) (SIGNALP)
GRNLHQF01AJS5I	adomet decarboxylase	295	20	2.95852e-11	96.4%	8	F:copper ion binding; F:methionine adenosyltransferase activity; P:S-adenosylmethionine biosynthetic process; P:one-carbon metabolic process; F:ATP binding; F:magnesium ion binding; C:cytoplasm; C:plasma membrane	EC:2.5.1.6	IPR002133 (PANTHER); G3DSA:3.30.300.10 (GENE3D), PTHR11964:SF0 (PANTHER), tmhmm (TMHMM)
GRNLHQF01AJQDO	calvin cycle protein cp12-like	221	20	4.20285e-09	97.75%	1	C:plastid	-	tmhmm (TMHMM)
GRNLHQF01AJPWV	elongation factor 2	255	20	9.41059e-09	71.1%	3	P:primary metabolic process; F:nucleotide binding; P:cellular metabolic process	-	PTHR23115 (PANTHER), PTHR23115:SF4 (PANTHER)
GRNLHQF01AJPUO	probable carboxylesterase 18-like	192	18	5.89348e-06	81.0%	7	F:receptor activity; F:methyl indole-3-acetate esterase activity; F:carboxylesterase activity; P:metabolic process; F:methyl salicylate esterase activity; F:methyl jasmonate esterase activity; P:pollen tube growth	EC:3.1.1.1	SignalP-NN(euk) (SIGNALP)
GRNLHQF01AJPLL	glutaredoxin	465	20	2.33817e-48	84.5%	9	C:vacuole; C:plasma membrane; F:electron carrier activity; P:cell redox homeostasis; P:transport; F:arsenate reductase (glutaredoxin) activity; F:protein disulfide oxidoreductase activity; C:plastid; P:electron transport chain	EC:1.20.4.1	no IPS match
GRNLHQF01AJP35	cell wall-associated partial	229	12	2.60191e-26	92.17%	2	C:mitochondrion; C:chloroplast	-	SignalP-NN(euk) (SIGNALP)
GRNLHQF01AJO6N	ribosomal protein l13	438	5	0.00110364	75.2%	1	C:intracellular	-	no IPS match
GRNLHQF01AJNSI	nadh dehydrogenase subunit 7	333	20	1.55732e-32	99.9%	6	P:cellular respiration; F:NAD binding; F:quinone binding; C:mitochondrial respiratory chain complex I; P:photosynthesis, light reaction; F:NADH dehydrogenase activity	EC:1.6.99.3	SignalP-NN(euk) (SIGNALP)
GRNLHQF01AJNQT	photosystem i p700 apoprotein a2	419	20	3.03544e-44	96.0%	10	F:metal ion binding; P:transport; P:protein-chromophore linkage; F:chlorophyll binding; F:4 iron, 4 sulfur cluster binding; C:integral to membrane; C:photosystem I; P:photosynthesis; C:chloroplast thylakoid membrane; P:electron transport chain	-	IPR001280 (G3DSA:1.20.1130.GENE3D); SignalP-NN(euk) (SIGNALP), SSF81558 (SUPERFAMILY)
GRNLHQF01AJNIM	60 kda chaperonin	322	20	1.60684e-39	84.2%	5	P:protein refolding; C:cytoplasm; F:unfolded protein binding; F:ATP binding; P:response to stress	-	SignalP-NN(euk) (SIGNALP)
GRNLHQF01AJNGR	1102209f orf 6	400	2	1.42898e-11	91.5%	1	C:chloroplast	-	no IPS match
GRNLHQF01AJN0S	60s ribosomal protein l1	252	20	9.89474e-10	91.3%	3	C:ribosome; F:structural constituent of ribosome; P:translation	-	no IPS match
GRNLHQF01AJMEB	atpase plasma membrane-type-like	190	20	1.83088e-09	99.7%	8	F:hydrogen-exporting ATPase activity, phosphorylative mechanism; C:integral to membrane; F:metal ion binding; P:ATP catabolic process; P:ATP biosynthetic process; F:ATP binding; P:proton transport; C:plasma membrane	EC:3.6.3.6	SignalP-NN(euk) (SIGNALP)
GRNLHQF01AJKJN	---NA---	325	0			3	C:chloroplast; C:photosystem II; P:photosynthesis		IPR009806 (PFAM); SignalP-NN(euk) (SIGNALP), tmhmm (TMHMM)
GRNLHQF01AJJ4U	probable polyol transporter 4-like	292	20	1.71947e-33	88.2%	6	P:transmembrane transport; F:sugar:hydrogen symporter activity; P:carbohydrate transport; C:integral to membrane; P:oxidation-reduction process; F:2-alkenal reductase [NAD(P)] activity	EC:1.3.1.74	IPR003663 (PRINTS); IPR005828 (PFAM); IPR020846 (PROFILE); PTHR24063 (PANTHER), PTHR24063:SF148 (PANTHER), SignalP-NN(euk) (SIGNALP)
GRNLHQF01AJJ0H	ferrochelatase ii	209	20	9.98231e-10	99.4%	6	F:ferrochelatase activity; P:heme biosynthetic process; P:protein autophosphorylation; P:mRNA processing; C:chloroplast; F:protein serine/threonine kinase activity	EC:4.99.1.1; EC:2.7.11.0	no IPS match
GRNLHQF01AJIZX	ribosomal protein s7	301	20	1.42128e-18	94.35%	5	F:structural constituent of ribosome; C:small ribosomal subunit; C:chloroplast; P:translation; F:rRNA binding	-	SignalP-NN(euk) (SIGNALP), tmhmm (TMHMM)
GRNLHQF01AJIKK	ankyrin repeat family protein	404	20	5.61932e-47	82.9%	2	F:zinc ion binding; F:protein binding	-	IPR002110 (PROFILE); IPR020683 (G3DSA:1.25.40.GENE3D); PTHR24198 (PANTHER)
GRNLHQF01AJI7N	plasma membrane proteolipid 3	464	20	1.21898e-08	95.2%	2	C:plasma membrane; C:integral to membrane	-	SignalP-NN(euk) (SIGNALP), tmhmm (TMHMM)
GRNLHQF01AJHVH	14-3-3 partial	425	20	3.63858e-14	88.8%	1	F:protein domain specific binding	-	tmhmm (TMHMM)
GRNLHQF01AJHSE	isoform b	423	20	1.39427e-25	73.45%	3	C:extracellular region; F:chitin binding; P:chitin metabolic process	-	SignalP-NN(euk) (SIGNALP), tmhmm (TMHMM)
GRNLHQF01AJHML	amp binding domain	404	20	1.5603e-53	95.35%	4	P:metabolic process; F:transcription factor binding; C:nucleus; F:ligase activity	-	PTHR22754 (PANTHER), PTHR22754:SF8 (PANTHER)
GRNLHQF01AJGDE	photosystem ii protein d1	272	20	6.79475e-24	87.7%	4	P:photosynthetic electron transport in photosystem II; F:electron transporter, transferring electrons within the cyclic electron transport pathway of photosynthesis activity; C:plasma membrane light-harvesting complex; C:chloroplast	-	no IPS match
GRNLHQF01AJG0N	bahd acyltransferase dcr-like	234	20	1.14508e-17	91.65%	2	F:anthranilate N-benzoyltransferase activity; F:transferase activity, transferring acyl groups	EC:2.3.1.144	SignalP-NN(euk) (SIGNALP)
GRNLHQF01AJDQQ	polyol transporter	407	20	1.06808e-12	74.8%	4	F:substrate-specific transmembrane transporter activity; C:integral to membrane; P:transmembrane transport; P:carbohydrate transport	-	PTHR24063 (PANTHER), PTHR24063:SF148 (PANTHER), SignalP-NN(euk) (SIGNALP)
GRNLHQF01AJDMK	dna-directed rna polymerases and iii subunit rpabc2-like	416	20	3.30575e-35	99.8%	4	F:DNA-directed RNA polymerase activity; P:transcription, DNA-dependent; C:RNA polymerase complex; F:DNA binding	EC:2.7.7.6	IPR006110 (PFAM); IPR006111 (PIR); IPR012293 (G3DSA:3.90.940.GENE3D); PTHR10773:SF8 (PANTHER)
GRNLHQF01AJDF6	e3 ubiquitin-protein ligase rkp-like	349	20	2.08151e-41	76.85%	7	P:protein ubiquitination; P:ubiquitin-dependent protein catabolic process; P:regulation of cell cycle; F:ubiquitin-ubiquitin ligase activity; F:zinc ion binding; P:response to virus; C:ubiquitin ligase complex	-	PTHR13363 (PANTHER), SignalP-NN(euk) (SIGNALP)
GRNLHQF01AJD24	abc transporter a family member 1-like	508	17	1.60543e-13	85.0%	6	C:integral to membrane; F:ATPase activity, coupled to transmembrane movement of substances; P:ATP catabolic process; F:amino acid transmembrane transporter activity; C:vacuolar membrane; F:ATP binding	-	no IPS match
GRNLHQF01AJCY9	2-phospho-d-glycerate hydrolase	401	20	2.27891e-28	97.05%	7	C:cell surface; F:transferase activity, transferring acyl groups; C:phosphopyruvate hydratase complex; F:phosphopyruvate hydratase activity; F:hydrolase activity; F:magnesium ion binding; P:glycolysis	EC:4.2.1.11	no IPS match
GRNLHQF01AJCLL	atp synthase cf0 subunit iii	312	20	9.18208e-18	99.5%	8	F:proton-transporting ATP synthase activity, rotational mechanism; C:integral to membrane; P:ATP synthesis coupled proton transport; F:lipid binding; C:proton-transporting ATP synthase complex, coupling factor F(o); C:chloroplast thylakoid membrane; P:ATP hydrolysis coupled proton transport; C:plastid membrane	-	IPR000454 (PRINTS); IPR002379 (PFAM); IPR005953 (TIGRFAMs); IPR020537 (PROSITE); SignalP-NN(euk) (SIGNALP), tmhmm (TMHMM)
GRNLHQF01AJCBR	clathrin light chain	237	9	0.000187253	78.0%	5	C:clathrin coat of trans-Golgi network vesicle; P:vesicle-mediated transport; P:intracellular protein transport; F:structural molecule activity; C:clathrin coat of coated pit	-	SignalP-NN(euk) (SIGNALP)
GRNLHQF01AJC5O	ribosomal protein s3	415	20	8.75984e-40	94.7%	6	F:structural constituent of ribosome; C:small ribosomal subunit; C:chloroplast; P:translation; F:rRNA binding; C:mitochondrion	-	no IPS match
GRNLHQF01AJBIM	blue copper protein	250	20	2.99126e-32	78.55%	4	C:anchored to membrane; F:copper ion binding; C:cytoplasmic membrane-bounded vesicle; F:electron carrier activity	-	IPR003245 (PRODOM); IPR008972 (G3DSA:2.60.40.GENE3D)
GRNLHQF01AJADI	26s proteasome non-atpase regulatory subunit 4-like	332	20	6.2095e-30	76.95%	16	F:protein binding; F:zinc ion binding; P:regulation of cellular amino acid metabolic process; P:positive regulation of ubiquitin-protein ligase activity involved in mitotic cell cycle; P:viral process; P:regulation of transcription, DNA-dependent; P:negative regulation of ubiquitin-protein ligase activity involved in mitotic cell cycle; C:cytoplasm; P:S phase of mitotic cell cycle; C:proteasome c…	-	IPR003903 (PFAM); IPR027040 (PANTHER)
GRNLHQF01AJA8S	fk506 binding protein	481	20	1.5296e-50	88.65%	5	P:protein folding; F:FK506 binding; P:protein peptidyl-prolyl isomerization; F:peptidyl-prolyl cis-trans isomerase activity; C:chloroplast thylakoid membrane	EC:5.2.1.8	SignalP-NN(euk) (SIGNALP)
GRNLHQF01AJ95L	general transcription factor 2-related zinc finger protein	333	20	2.51249e-28	75.05%	1	F:binding	-	PTHR11697 (PANTHER), PTHR11697:SF74 (PANTHER)
GRNLHQF01AJ927	eukaryotic translation initiation factor 5b	228	20	1.24615e-20	96.2%	5	F:translation initiation factor activity; P:translational initiation; P:GTP catabolic process; F:GTPase activity; F:GTP binding	-	no IPS match
GRNLHQF01AJ8J9	cytochrome p450 like_tbp	421	20	5.15201e-29	81.85%	2	F:aromatase activity; P:oxidation-reduction process	EC:1.14.14.1	SignalP-NN(euk) (SIGNALP), tmhmm (TMHMM)
GRNLHQF01AJ8C7	5 -3 exoribonuclease 3-like	459	20	5.7587e-36	77.35%	5	F:metal ion binding; F:5'-3' exoribonuclease activity; P:nucleobase-containing compound metabolic process; F:nucleic acid binding; C:nucleus	-	SignalP-NN(euk) (SIGNALP)
GRNLHQF01AJ8AF	rpl15bp	330	20	4.55117e-20	90.65%	5	F:structural constituent of ribosome; F:RNA binding; C:cytosolic large ribosomal subunit; P:translation; P:ribosomal large subunit assembly	-	no IPS match
GRNLHQF01AJ86B	60s ribosomal protein l9	436	20	1.75613e-38	79.65%	6	C:nucleolus; C:ribosome; F:structural constituent of ribosome; C:cytosol; P:translation; F:rRNA binding	-	IPR000702 (PANTHER); IPR002359 (PROSITE); IPR020040 (G3DSA:3.90.930.GENE3D); PTHR11655:SF2 (PANTHER)
GRNLHQF01AJ7QB	rho gtpase-activating protein 26-like	340	20	2.9323e-09	78.15%	3	F:Rho GTPase activator activity; P:regulation of cellular process; F:protein binding	-	IPR001452 (PFAM); G3DSA:2.30.30.40 (GENE3D), PTHR12552 (PANTHER), PTHR12552:SF1 (PANTHER)
GRNLHQF01AJ7O0	---NA---	320	0			5	C:nucleosome; F:DNA binding; C:nucleus; P:nucleosome assembly; F:protein heterodimerization activity		IPR000558 (PRINTS); IPR009072 (G3DSA:1.10.20.GENE3D)
GRNLHQF01AJ6KZ	Maturase	389	7	1.33506e-26	82.0%	1	C:mitochondrion	-	no IPS match
GRNLHQF01AJ6A3	la protein 1	229	20	2.9817e-27	81.25%	6	C:nucleoplasm; F:RNA binding; C:cell wall; C:ribonucleoprotein complex; F:nucleotide binding; P:RNA processing	-	IPR012677 (G3DSA:3.30.70.GENE3D); IPR014886 (PFAM); PTHR22792 (PANTHER), PTHR22792:SF4 (PANTHER)
GRNLHQF01AJ5YX	---NA---	209	0			2	F:phosphorelay response regulator activity; P:phosphorelay signal transduction system		IPR001789 (PFAM); G3DSA:3.40.50.2300 (GENE3D)
GRNLHQF01AJ5UR	polyadenylate-binding protein 1	320	20	4.41956e-18	78.55%	15	C:cytosol; F:poly(U) RNA binding; P:nuclear-transcribed mRNA poly(A) tail shortening; F:translation activator activity; F:poly(C) RNA binding; P:mRNA polyadenylation; F:protein C-terminus binding; P:mRNA stabilization; P:negative regulation of nuclear-transcribed mRNA catabolic process, nonsense-mediated decay; P:positive regulation of translation; F:poly(A) RNA binding; F:nucleotide binding; P:m…	-	IPR002004 (G3DSA:1.10.1900.GENE3D); PTHR24011 (PANTHER)
GRNLHQF01AJ5KK	---NA---	518	0			5	F:structural molecule activity; P:intracellular protein transport; P:vesicle-mediated transport; C:clathrin coat of trans-Golgi network vesicle; C:clathrin coat of coated pit		IPR000996 (PFAM)
GRNLHQF01AJ59H	rubisco methyltransferase family protein	329	20	1.08303e-25	74.6%	1	C:chloroplast	-	IPR015353 (G3DSA:3.90.1420.GENE3D)
GRNLHQF01AJ3IF	m030_arath ame: full=uncharacterized mitochondrial protein g00030 ame: full=orf107a	219	6	6.6197e-27	92.83%	1	C:mitochondrion	-	no IPS match
GRNLHQF01AJ3BV	g-patch domain containing protein	347	2	1.85635e-06	92.5%	2	F:nucleic acid binding; C:intracellular	-	no IPS match
GRNLHQF01AJ2UU	probable polygalacturonase non-catalytic subunit jp650-like	382	20	2.98971e-27	90.25%	4	C:apoplast; C:cell wall; P:cell wall organization; P:fruit ripening	-	SignalP-NN(euk) (SIGNALP), tmhmm (TMHMM)
GRNLHQF01AJ2T4	probable steroid-binding protein 3-like	382	20	9.74623e-21	87.85%	3	F:heme binding; P:oxidation-reduction process; F:2-alkenal reductase [NAD(P)] activity	EC:1.3.1.74	IPR001199 (G3DSA:3.10.120.GENE3D); PTHR10281 (PANTHER), PTHR10281:SF26 (PANTHER)
GRNLHQF01AJ26Y	26s protease regulatory subunit 8	148	20	1.48071e-14	95.5%	25	P:regulation of cellular amino acid metabolic process; P:positive regulation of ubiquitin-protein ligase activity involved in mitotic cell cycle; P:transcription from RNA polymerase II promoter; P:viral process; F:transcription cofactor activity; F:thyrotropin-releasing hormone receptor binding; P:negative regulation of ubiquitin-protein ligase activity involved in mitotic cell cycle; P:negative …	EC:3.6.1.3	SignalP-NN(euk) (SIGNALP)
GRNLHQF01AJ1KL	aspartic proteinase	428	20	3.14604e-37	87.8%	4	C:lysosome; P:proteolysis; F:aspartic-type endopeptidase activity; P:sphingolipid metabolic process	EC:3.4.23.0	IPR001461 (PANTHER); IPR021109 (G3DSA:2.40.70.GENE3D); PTHR13683:SF85 (PANTHER)
GRNLHQF01AJ1EI	myosin regulatory light polypeptide 9	389	20	1.31289e-35	92.25%	9	P:axon guidance; C:cytosol; C:Z disc; F:structural constituent of muscle; C:muscle myosin complex; F:calcium ion binding; C:stress fiber; F:motor activity; P:regulation of muscle contraction	-	IPR002048 (SMART); IPR011992 (G3DSA:1.10.238.GENE3D); PTHR23049 (PANTHER), PTHR23049:SF6 (PANTHER), SSF47473 (SUPERFAMILY)
GRNLHQF01AJ17P	at5g09960-like protein	339	20	1.88655e-26	86.85%	1	C:plasma membrane	-	IPR008700 (PFAM)
GRNLHQF01AJ158	---NA---	405	0			2	F:peptidyl-prolyl cis-trans isomerase activity; P:protein folding		IPR002130 (SUPERFAMILY); G3DSA:2.40.100.10 (GENE3D), PTHR11071 (PANTHER)
GRNLHQF01AJ0JW	eukaryotic translation initiation factor 2 beta	401	20	1.00894e-32	91.0%	4	C:cytosol; F:metal ion binding; P:translational initiation; F:translation initiation factor activity	-	SignalP-NN(euk) (SIGNALP), tmhmm (TMHMM)
GRNLHQF01AJ0F9	transcriptional corepressor	373	7	8.38957e-06	82.0%	3	F:transcription cofactor activity; P:multicellular organismal development; C:nucleus	-	no IPS match
GRNLHQF01AJ0EC	---NA---	313	0			4	F:valine-tRNA ligase activity; F:ATP binding; C:cytoplasm; P:valyl-tRNA aminoacylation		IPR010978 (SUPERFAMILY); IPR019499 (PFAM)
GRNLHQF01AIZ97	serine carboxypeptidase-like 20-like	460	20	3.52574e-60	82.2%	3	C:vacuole; F:serine-type carboxypeptidase activity; P:proteolysis	EC:3.4.16.0	IPR001563 (PANTHER); IPR018202 (PROSITE); G3DSA:3.40.50.1820 (GENE3D), PTHR11802:SF7 (PANTHER), SSF53474 (SUPERFAMILY)
GRNLHQF01AIXWU	mitochondrial-processing peptidase subunit alpha-like	457	20	1.09664e-11	46.45%	3	F:zinc ion binding; F:metalloendopeptidase activity; P:proteolysis	EC:3.4.24.0	IPR007863 (PFAM); PTHR11851 (PANTHER)
GRNLHQF01AIXS7	ubiquitin-like protein	271	20	5.03779e-52	100.0%	5	C:cytoplasm; P:ubiquitin-dependent protein catabolic process; C:nucleus; P:cellular protein modification process; F:protein binding	-	IPR000626 (PFAM); IPR019955 (PROFILE); IPR019956 (PRINTS); G3DSA:3.10.20.90 (GENE3D), PTHR10666 (PANTHER), SSF54236 (SUPERFAMILY)
GRNLHQF01AIXQW	chk1 checkpoint-like protein	229	13	7.94196e-10	82.69%	2	F:protein kinase activity; F:nucleotide binding	-	SignalP-NN(euk) (SIGNALP), tmhmm (TMHMM)
GRNLHQF01AIXOU	ycf2 protein	421	20	2.31198e-55	96.95%	3	F:ATP binding; C:chloroplast stroma; F:nucleoside-triphosphatase activity	EC:3.6.1.15	IPR008543 (PFAM)
GRNLHQF01AIXJP	transcription elongation factor 1	432	20	7.0953e-22	93.4%	2	F:translation elongation factor activity; P:translational elongation	-	IPR007808 (PANTHER); PTHR20934:SF0 (PANTHER), SSF57783 (SUPERFAMILY)
GRNLHQF01AIX11	peptidyl-prolyl cis-trans isomerase pin4	387	20	6.71619e-29	74.15%	2	P:cellular protein metabolic process; F:isomerase activity	-	no IPS match
GRNLHQF01AIWW5	ribosomal protein l21	362	20	1.08166e-22	67.7%	3	F:structural constituent of ribosome; C:ribosome; P:translation		IPR001147 (PANTHER); G3DSA:2.30.30.70 (GENE3D), PTHR20981:SF0 (PANTHER)
GRNLHQF01AIWVQ	probable signal peptidase complex subunit 2	346	20	1.5118e-19	70.85%	4	C:signal peptidase complex; P:signal peptide processing; F:peptidase activity; C:integral to membrane	-	IPR009582 (PFAM); PTHR13085 (PANTHER), PTHR13085:SF0 (PANTHER), SignalP-NN(euk) (SIGNALP), tmhmm (TMHMM)
GRNLHQF01AIWU6	protein	433	20	2.18125e-12	76.6%	1	C:nucleus	-	IPR007493 (G3DSA:2.30.240.GENE3D)
GRNLHQF01AIWRW	profilin ii	157	20	2.42712e-09	82.95%	4	P:actin cytoskeleton organization; C:cytoplasm; F:actin binding; C:actin cytoskeleton	-	no IPS match
GRNLHQF01AIWGF	tar1_yeast ame: full=protein tar1 ame: full=transcript antisense to ribosomal rna protein 1	210	7	1.79082e-11	68.71%	2	C:mitochondrion; P:regulation of cellular respiration	-	no IPS match
GRNLHQF01AIWDH	barrier-to-autointegration factor	326	20	2.74313e-25	78.2%	9	P:regulation of viral process; C:nucleoplasm; F:DNA binding; P:establishment of integrated proviral latency; C:chromosome; C:cytosol; P:response to virus; P:interspecies interaction between organisms; P:initiation of viral infection	-	IPR004122 (PRODOM)
GRNLHQF01AIVKS	cinnamoyl reductase	272	20	2.28479e-44	93.35%	6	P:cellular metabolic process; P:steroid biosynthetic process; F:cinnamoyl-CoA reductase activity; F:3-beta-hydroxy-delta5-steroid dehydrogenase activity; F:coenzyme binding; P:oxidation-reduction process	EC:1.2.1.44; EC:1.1.1.145	PTHR10366 (PANTHER), PTHR10366:SF9 (PANTHER), SignalP-NN(euk) (SIGNALP), SSF51735 (SUPERFAMILY)
GRNLHQF01AIVAD	ribosomal protein s4	260	18	2.08938e-05	94.17%	6	P:mitotic spindle elongation; F:structural constituent of ribosome; C:lipid particle; C:cytosolic small ribosomal subunit; P:translation; F:rRNA binding	-	SignalP-NN(euk) (SIGNALP), tmhmm (TMHMM)
GRNLHQF01AIUZZ	---NA---	481	0			3	C:photosystem I; P:photosynthesis; C:integral to membrane		IPR001280 (G3DSA:1.20.1130.GENE3D); SignalP-NN(euk) (SIGNALP), tmhmm (TMHMM)
GRNLHQF01AIUQQ	uncharacterized loc101220040	403	20	6.21849e-11	88.1%	1	C:endoplasmic reticulum	-	SignalP-NN(euk) (SIGNALP), tmhmm (TMHMM)
GRNLHQF01AIUO6	alpha- expressed	306	20	1.36562e-45	93.1%	1	F:syntaxin binding		IPR026183 (PANTHER); PTHR16127:SF5 (PANTHER)
GRNLHQF01AIUGF	selenoprotein k-like	325	20	1.26963e-25	89.0%	1	C:mitochondrion	-	no IPS match
GRNLHQF01AIU86	protein tify 10a	437	20	2.2277e-11	65.9%	6	P:defense response to bacterium; P:pollen development; P:jasmonic acid mediated signaling pathway; F:protein binding; P:flower development; C:nucleus	-	IPR018467 (PFAM)
GRNLHQF01AITL6	aspartate aminotransferase	499	20	6.5095e-24	93.95%	7	C:cytoplasm; F:pyridoxal phosphate binding; F:L-aspartate:2-oxoglutarate aminotransferase activity; P:biosynthetic process; P:alanine metabolic process; P:aspartate metabolic process; P:tricarboxylic acid cycle	EC:2.6.1.1	no IPS match
GRNLHQF01AITFT	rop guanine nucleotide exchange factor 1-like	225	20	8.47646e-28	87.6%	7	F:kinase activity; F:nucleic acid binding; F:oxidoreductase activity; P:phosphorylation; F:nucleotide binding; P:oxidation-reduction process; F:Rho guanyl-nucleotide exchange factor activity	-	no IPS match
GRNLHQF01AIRQ3	mitochondrial h+-transporting atp synthase f0 complex subunit c2	372	20	2.13843e-08	100.0%	7	F:proton-transporting ATP synthase activity, rotational mechanism; C:mitochondrial inner membrane; C:integral to membrane; P:ATP synthesis coupled proton transport; F:lipid binding; C:proton-transporting ATP synthase complex, coupling factor F(o); P:ATP hydrolysis coupled proton transport	-	IPR000454 (G3DSA:1.20.20.GENE3D); IPR002379 (PFAM); IPR020537 (PROSITE); PTHR10031 (PANTHER), PTHR10031:SF0 (PANTHER), SignalP-NN(euk) (SIGNALP), tmhmm (TMHMM)
GRNLHQF01AIR9K	60s ribosomal protein l7	461	20	3.82475e-39	97.6%	8	C:nucleolus; C:vacuole; F:transcription regulator activity; F:structural constituent of ribosome; C:cytosolic large ribosomal subunit; C:chloroplast; C:membrane; P:translation	-	IPR016082 (G3DSA:3.30.1390.GENE3D); PTHR11524 (PANTHER)
GRNLHQF01AIR7X	alcohol dehydrogenase 1	296	20	2.27724e-25	93.65%	3	F:zinc ion binding; F:oxidoreductase activity; P:oxidation-reduction process	-	IPR002085 (PANTHER); IPR016040 (G3DSA:3.40.50.GENE3D); PTHR11695:SF280 (PANTHER)
GRNLHQF01AIOWP	cytochrome oxidase subunit partial	365	20	2.15526e-21	93.7%	14	F:copper ion binding; P:transport; F:cytochrome-c oxidase activity; P:electron transport chain; F:endonuclease activity; C:integral to membrane; C:mitochondrial inner membrane; F:electron carrier activity; F:DNA binding; P:aerobic respiration; C:respiratory chain; F:heme binding; P:intron homing; C:plasma membrane	EC:1.9.3.1	SignalP-NN(euk) (SIGNALP), tmhmm (TMHMM)
GRNLHQF01AIOVW	glycerol-3-phosphate dehydrogenase	313	11	5.62049e-05	85.0%	5	F:NAD binding; F:glycerol-3-phosphate dehydrogenase [NAD+] activity; P:glycerol-3-phosphate catabolic process; C:glycerol-3-phosphate dehydrogenase complex; P:oxidation-reduction process	EC:1.1.1.8	no IPS match
GRNLHQF01AIOA3	very-long-chain 3-oxoacyl- reductase 1-like	478	20	6.13104e-51	90.2%	3	F:estradiol 17-beta-dehydrogenase activity; P:oxidation-reduction process; F:binding	EC:1.1.1.62	PTHR24316 (PANTHER), PTHR24316:SF68 (PANTHER)
GRNLHQF01AINO4	40s ribosomal protein s3a-like	515	20	9.374e-48	90.45%	3	C:ribosome; F:structural constituent of ribosome; P:translation	-	IPR001593 (PFAM); PTHR11830 (PANTHER)
GRNLHQF01AINEG	bark storage protein a-like	477	20	1.87267e-77	82.3%	2	F:catalytic activity; P:nucleoside metabolic process	-	IPR000845 (G3DSA:3.40.50.GENE3D); IPR018017 (PANTHER); PTHR21234:SF10 (PANTHER), SSF53167 (SUPERFAMILY)
GRNLHQF01AIMTT	metallothionein-like protein	429	20	7.99082e-16	80.55%	1	F:metal ion binding	-	IPR000347 (PFAM)
GRNLHQF01AIM44	glyceraldehyde-3-phosphate dehydrogenase	532	20	1.66918e-18	94.35%	5	C:cytoplasm; F:NAD binding; P:glycolysis; F:glyceraldehyde-3-phosphate dehydrogenase (NAD+) (phosphorylating) activity; P:oxidation-reduction process	EC:1.2.1.12	no IPS match
GRNLHQF01AILY7	leucine-rich repeat protein	461	20	8.58777e-14	90.3%	4	F:kinase activity; P:phosphorylation; P:oxidation-reduction process; F:2-alkenal reductase [NAD(P)] activity	EC:1.3.1.74	no IPS match
GRNLHQF01AILQ7	activating signal cointegrator 1 complex subunit	330	20	5.47984e-16	66.5%	2	F:helicase activity; F:nucleotide binding	-	IPR004179 (PFAM); PTHR11752 (PANTHER), PTHR11752:SF27 (PANTHER)
GRNLHQF01AIKV5	photosystem ii protein d1	242	15	9.99285e-15	70.33%	5	P:photosynthetic electron transport in photosystem II; F:electron transporter, transferring electrons within the cyclic electron transport pathway of photosynthesis activity; C:plasma membrane light-harvesting complex; C:membrane; C:plastid	-	SignalP-NN(euk) (SIGNALP)
GRNLHQF01AIKQR	stress-inducible protein	398	20	4.4316e-73	92.7%	8	P:response to high light intensity; P:response to cadmium ion; C:plasma membrane; P:response to hydrogen peroxide; C:nucleus; C:cytosol; P:response to heat; F:protein binding	-	IPR001440 (PFAM); IPR011990 (G3DSA:1.25.40.GENE3D); IPR013026 (PROFILE); IPR019734 (SMART); PTHR22904 (PANTHER), PTHR22904:SF14 (PANTHER), PF13414 (PFAM), SSF48452 (SUPERFAMILY)
GRNLHQF01AIKLT	importin subunit alpha-1-like	456	20	9.21073e-19	81.65%	6	C:nuclear pore; C:nucleolus; P:protein import into nucleus; F:binding; F:protein transporter activity; C:cytosol	-	no IPS match
GRNLHQF01AIKCN	---NA---	354	0			3	F:structural constituent of ribosome; C:ribosome; P:translation		IPR007836 (PFAM)
GRNLHQF01AIKBI	voltage-dependent anion-selective channel protein 2	299	20	2.28939e-27	76.4%	7	P:transmembrane transport; P:regulation of anion transport; C:integral to membrane; C:mitochondrial nucleoid; C:mitochondrial outer membrane; F:protein binding; F:voltage-gated anion channel activity	-	IPR023614 (G3DSA:2.40.160.GENE3D); IPR027246 (PFAM); PTHR11743 (PANTHER)
GRNLHQF01AIJUC	peroxisomal hydratase-dehydrogenase-epimerase	487	20	6.05193e-35	88.1%	6	P:pathogenesis; F:binding; F:3alpha,7alpha,12alpha-trihydroxy-5beta-cholest-24-enoyl-CoA hydratase activity; P:positive regulation of fatty acid beta-oxidation; C:mitochondrial fatty acid beta-oxidation multienzyme complex; F:oxidoreductase activity	EC:4.2.1.107	no IPS match
GRNLHQF01AIIET	glyceraldehyde-3-phosphate dehydrogenase	372	20	4.18661e-18	94.7%	5	C:cytoplasm; F:NAD binding; P:glycolysis; F:glyceraldehyde-3-phosphate dehydrogenase (NAD+) (phosphorylating) activity; P:oxidation-reduction process	EC:1.2.1.12	no IPS match
GRNLHQF01AIHY6	PREDICTED: uncharacterized protein LOC100264864	458	17	2.73168e-05	80.59%	1	C:mitochondrion	-	SignalP-NN(euk) (SIGNALP), tmhmm (TMHMM)
GRNLHQF01AIHRD	saposin b domain-containing protein	358	20	1.34094e-11	63.25%	1	C:vacuole	-	SignalP-NN(euk) (SIGNALP)
GRNLHQF01AIHM8	ubiquitin-60s ribosomal protein l40	304	20	1.90171e-12	99.4%	38	P:viral process; P:endosomal transport; P:negative regulation of ubiquitin-protein ligase activity involved in mitotic cell cycle; P:MyD88-independent toll-like receptor signaling pathway; P:positive regulation of I-kappaB kinase/NF-kappaB cascade; F:structural constituent of ribosome; P:DNA repair; P:toll-like receptor 3 signaling pathway; P:M/G1 transition of mitotic cell cycle; P:toll-like rec…	-	IPR000626 (PFAM); IPR019955 (PROFILE); G3DSA:3.10.20.90 (GENE3D), PTHR10666 (PANTHER), SSF54236 (SUPERFAMILY)
GRNLHQF01AIH65	gdsl esterase lipase at2g04570-like	377	20	8.74627e-53	77.45%	2	P:lipid metabolic process; F:hydrolase activity, acting on ester bonds	-	IPR001087 (PFAM); IPR013831 (G3DSA:3.40.50.GENE3D); PTHR22835 (PANTHER), PTHR22835:SF39 (PANTHER)
GRNLHQF01AIGY8	ribosomal protein l24e	452	20	1.91169e-37	85.55%	6	P:mitotic spindle elongation; C:mitochondrial large ribosomal subunit; F:structural constituent of ribosome; C:lipid particle; C:cytosolic large ribosomal subunit; P:translation	-	IPR000988 (PANTHER); IPR023441 (G3DSA:2.30.170.GENE3D); SSF57716 (SUPERFAMILY)
GRNLHQF01AIFO8	pinus taeda anonymous locus cl3560contig1_03 genomic sequence	330	20	8.01901e-10	99.7%	5	P:oxaloacetate metabolic process; P:carbon fixation; F:magnesium ion binding; P:tricarboxylic acid cycle; F:phosphoenolpyruvate carboxylase activity	EC:4.1.1.31	SignalP-NN(euk) (SIGNALP)
GRNLHQF01AIFIC	cystatin-a	383	20	9.17764e-11	59.55%	10	C:cytoplasm; F:protease binding; F:cysteine-type endopeptidase inhibitor activity; P:negative regulation of peptidase activity; C:cornified envelope; P:keratinocyte differentiation; F:protein binding, bridging; P:peptide cross-linking; C:nucleus; F:structural molecule activity	-	IPR000010 (PFAM); IPR001713 (PRINTS); G3DSA:3.10.450.10 (GENE3D), PTHR11414 (PANTHER), SSF54403 (SUPERFAMILY)
GRNLHQF01AIFF7	glyceraldehyde-3-phosphate dehydrogenase	387	17	8.38899e-06	89.65%	5	C:cytoplasm; F:NAD binding; P:glycolysis; F:glyceraldehyde-3-phosphate dehydrogenase (NAD+) (phosphorylating) activity; P:oxidation-reduction process	EC:1.2.1.12	SignalP-NN(euk) (SIGNALP)
GRNLHQF01AIEK4	anthocyanidin 3-o-glucosyltransferase	293	20	6.41549e-11	83.95%	2	F:transferase activity, transferring hexosyl groups; P:metabolic process	EC:2.4.1.0	no IPS match
GRNLHQF01AIE1F	proline-rich family protein	432	20	1.15829e-11	79.55%	1	C:plasma membrane	-	no IPS match
GRNLHQF01AIDXH	trna pseudouridine synthase b	263	20	3.27908e-17	89.1%	6	F:pseudouridine synthase activity; F:RNA binding; C:chloroplast; P:tRNA pseudouridine synthesis; C:mitochondrion; F:transporter activity	EC:5.4.99.12	no IPS match
GRNLHQF01AIBH6	---NA---	105	0			2	C:membrane; P:oxidation-reduction process		IPR001694 (PANTHER); IPR018086 (PROSITE); PTHR11432:SF0 (PANTHER)
GRNLHQF01AIAIO	nucleoside diphosphate kinase	503	20	3.10056e-29	79.25%	9	P:nucleoside diphosphate phosphorylation; F:nucleoside diphosphate kinase activity; F:metal ion binding; P:UTP biosynthetic process; F:ATP binding; P:GTP biosynthetic process; C:cytoplasm; P:red or far-red light signaling pathway; P:CTP biosynthetic process	EC:2.7.4.6	no IPS match
GRNLHQF01AIAA2	autophagy protein 5	325	14	2.68409e-05	79.5%	14	P:otolith development; C:autophagic vacuole; F:protein binding; P:ventricular cardiac muscle cell development; P:heart contraction; P:vasodilation; C:cytosol; P:autophagic vacuole assembly; P:response to drug; C:pre-autophagosomal structure membrane; P:negative regulation of protein ubiquitination; P:post-translational protein modification; P:blood vessel remodeling; P:negative regulation of apop…	-	IPR007239 (PANTHER)
GRNLHQF01AIA3E	saur family protein	446	20	1.21776e-20	86.45%	1	P:response to auxin stimulus	-	IPR003676 (PFAM); PTHR31929 (PANTHER)
GRNLHQF01AI9PT	act domain containing protein	473	20	4.50179e-18	95.15%	3	F:amino acid binding; P:metabolic process; C:plastid	-	IPR002912 (PFAM); G3DSA:3.30.70.260 (GENE3D), PTHR13734 (PANTHER), PTHR13734:SF22 (PANTHER)
GRNLHQF01AI9GI	at1g09210 t12m4_8	237	20	4.62055e-28	96.75%	9	F:carbohydrate binding; P:protein folding; C:vacuole; C:endoplasmic reticulum lumen; P:response to oxidative stress; F:calcium ion binding; F:unfolded protein binding; C:mitochondrion; P:response to salt stress	-	IPR001580 (PANTHER); IPR008985 (SUPERFAMILY); IPR013320 (G3DSA:2.60.120.GENE3D); PTHR11073:SF2 (PANTHER)
GRNLHQF01AI95J	lag1 and cln8 lipid-sensing domain containing protein	389	20	1.01827e-19	84.75%	1	C:integral to membrane	-	IPR006634 (PROFILE); SignalP-NN(euk) (SIGNALP), tmhmm (TMHMM)
GRNLHQF01AI7H3	actin	473	20	6.48626e-73	99.0%	20	P:'de novo' posttranslational protein folding; P:axon guidance; C:cytosol; C:cortical cytoskeleton; C:axon; C:soluble fraction; F:kinesin binding; F:identical protein binding; P:adherens junction organization; C:NuA4 histone acetyltransferase complex; F:ATP binding; F:nitric-oxide synthase binding; P:cellular component movement; P:cell junction assembly; F:protein kinase binding; F:structural con…	-	no IPS match
GRNLHQF01AI7GX	short chain dehydrogenase reductase family	177	20	2.6281e-13	80.4%	3	P:oxidation-reduction process; F:oxidoreductase activity; F:binding	-	IPR016040 (G3DSA:3.40.50.GENE3D); SSF51735 (SUPERFAMILY)
GRNLHQF01AI7DF	proton-dependent oligopeptide transporter	328	1	0.0333918	80.0%	3	C:membrane; P:oligopeptide transport; F:transporter activity	-	SignalP-NN(euk) (SIGNALP)
GRNLHQF01AI6YQ	profilin	302	20	2.17676e-26	91.1%	4	P:actin cytoskeleton organization; F:actin binding; C:actin cytoskeleton; C:plastid	-	IPR005455 (PRINTS); IPR027310 (PROSITE); G3DSA:3.30.450.30 (GENE3D)
GRNLHQF01AI6WG	ribonuclease caf1	349	20	6.75413e-58	94.6%	4	F:poly(A)-specific ribonuclease activity; F:nucleic acid binding; C:nucleus; P:RNA modification	EC:3.1.13.4	IPR006941 (PFAM); IPR012337 (SUPERFAMILY); G3DSA:3.30.420.10 (GENE3D), PTHR10797 (PANTHER), SignalP-NN(euk) (SIGNALP)
GRNLHQF01AI6SY	nonclathrin coat protein zeta2-cop	384	20	2.71678e-30	88.9%	1	P:transport	-	SignalP-NN(euk) (SIGNALP), tmhmm (TMHMM)
GRNLHQF01AI6S5	PREDICTED: uncharacterized protein LOC101261541	472	20	3.19839e-39	80.65%	3	P:proteolysis; C:plastid; F:serine-type peptidase activity	-	no IPS match
GRNLHQF01AI6PU	glyceraldehyde 3-phosphate dehydrogenase	333	18	1.16493e-07	92.5%	5	C:cytoplasm; F:NAD binding; P:glycolysis; F:glyceraldehyde-3-phosphate dehydrogenase (NAD+) (phosphorylating) activity; P:oxidation-reduction process	EC:1.2.1.12	no IPS match
GRNLHQF01AI6I5	protein	243	20	2.01027e-14	84.3%	1	C:membrane	-	no IPS match
GRNLHQF01AI6AB	calvin cycle protein cp12-like	258	20	5.64466e-08	90.55%	1	C:plastid	-	tmhmm (TMHMM)
GRNLHQF01AI699	protein	436	20	5.62147e-13	63.9%	3	P:DNA metabolic process; F:metal ion binding; F:nucleic acid binding	-	no IPS match
GRNLHQF01AI66T	syntaxin-like protein	428	13	3.03208e-12	91.08%	4	C:membrane; F:SNAP receptor activity; P:vesicle-mediated transport; P:intracellular protein transport	-	IPR000727 (PFAM); IPR010989 (SUPERFAMILY); G3DSA:1.20.5.110 (GENE3D), PTHR19957 (PANTHER), PTHR19957:SF11 (PANTHER), SignalP-NN(euk) (SIGNALP), tmhmm (TMHMM)
GRNLHQF01AI66R	phospholipid:diacylglycerol acyltransferase	340	20	1.53289e-13	71.4%	1	F:transferase activity, transferring acyl groups	-	SignalP-NN(euk) (SIGNALP), tmhmm (TMHMM)
GRNLHQF01AI5WF	protochlorophyllide-dependent translocon component chloroplastic-like	270	20	1.85138e-39	82.9%	4	F:metal ion binding; F:2 iron, 2 sulfur cluster binding; P:oxidation-reduction process; F:chlorophyllide a oxygenase [overall] activity	EC:1.13.12.14	PTHR21266 (PANTHER), PTHR21266:SF3 (PANTHER)
GRNLHQF01AI57M	isoform a	399	20	0.000266236	50.45%	6	P:anatomical structure development; P:multicellular organismal development; P:cellular component organization; P:oogenesis; C:membrane; P:establishment of localization in cell	-	IPR009787 (PANTHER); SignalP-NN(euk) (SIGNALP), tmhmm (TMHMM)
GRNLHQF01AI50B	prolyl 4-hydroxylase subunit alpha-1-like	382	20	8.01666e-18	71.5%	2	F:oxidoreductase activity, acting on paired donors, with incorporation or reduction of molecular oxygen; F:binding	-	IPR003582 (PFAM); PTHR10869 (PANTHER)
GRNLHQF01AI4JF	methyl-cpg-binding domain 10	345	20	8.05338e-40	90.1%	2	F:methyl-CpG binding; C:nucleus	-	IPR001739 (G3DSA:3.30.890.GENE3D); IPR016177 (SUPERFAMILY)
GRNLHQF01AI3XG	ac092387_4retrotransposon unclassified	370	20	1.37469e-23	76.4%	15	P:transport; F:RNA binding; P:DNA recombination; F:zinc ion binding; P:RNA-dependent DNA replication; F:endonuclease activity; P:chromatin assembly or disassembly; F:RNA-directed DNA polymerase activity; F:DNA binding; P:proteolysis; C:chromatin; F:aspartic-type endopeptidase activity; P:DNA integration; F:chromatin binding; C:nucleus	EC:2.7.7.49; EC:3.4.23.0	PTHR10178 (PANTHER), PTHR10178:SF14 (PANTHER), SSF56672 (SUPERFAMILY)
GRNLHQF01AI3R9	photosystem i p700 chlorophyll a apoprotein a2	489	20	4.36739e-74	93.85%	10	F:metal ion binding; P:transport; P:protein-chromophore linkage; F:chlorophyll binding; F:4 iron, 4 sulfur cluster binding; C:integral to membrane; C:photosystem I; P:photosynthesis; C:chloroplast thylakoid membrane; P:electron transport chain	-	IPR001280 (PRINTS); SignalP-NN(euk) (SIGNALP), tmhmm (TMHMM), SSF81558 (SUPERFAMILY)
GRNLHQF01AI3MG	protein lifeguard 1-like	381	20	3.69988e-05	76.65%	2	F:receptor activity; C:integral to membrane	-	IPR006214 (PANTHER); PTHR23291:SF14 (PANTHER), tmhmm (TMHMM)
GRNLHQF01AI3L5	lipid transfer protein	419	20	4.82757e-32	81.85%	2	F:lipid binding; P:lipid transport	-	IPR000528 (PRINTS); IPR016140 (PFAM); G3DSA:1.10.110.10 (GENE3D)
GRNLHQF01AI1YY	plasma membrane proteolipid 3	502	10	1.54883e-09	87.3%	1	C:integral to membrane	-	no IPS match
GRNLHQF01AI00K	nudix hydrolase mitochondrial-like	422	20	3.59166e-24	77.95%	1	F:hydrolase activity	-	IPR015797 (G3DSA:3.90.79.GENE3D); PTHR12629 (PANTHER)
GRNLHQF01AHZNV	usp family protein	285	20	4.58563e-09	93.1%	4	F:ATP binding; P:response to stress; C:nucleus; F:hydrolase activity, acting on acid anhydrides, in phosphorus-containing anhydrides	EC:3.6.1.0	SignalP-NN(euk) (SIGNALP), tmhmm (TMHMM)
GRNLHQF01AHYWA	protein	390	20	2.33277e-34	99.4%	9	P:translation; C:nucleolus; F:structural constituent of ribosome; C:vacuolar membrane; F:protein binding; C:chloroplast; C:cytosolic large ribosomal subunit; C:plasma membrane; P:embryo development ending in seed dormancy	-	IPR002171 (PANTHER); IPR008991 (SUPERFAMILY); IPR014726 (G3DSA:4.10.950.GENE3D); IPR022669 (PFAM); IPR022671 (PROSITE); PTHR13691:SF4 (PANTHER)
GRNLHQF01AHYEB	e3 ubiquitin-protein ligase upl2-like	426	20	1.53724e-15	91.7%	4	C:intracellular; F:acid-amino acid ligase activity; F:binding; P:cellular protein modification process	EC:6.3.2.0	no IPS match
GRNLHQF01AHXXC	glyceraldehyde-3-phosphate dehydrogenase	203	20	3.61907e-10	92.85%	5	C:cytoplasm; F:NAD binding; P:glycolysis; F:glyceraldehyde-3-phosphate dehydrogenase (NAD+) (phosphorylating) activity; P:oxidation-reduction process	EC:1.2.1.12	IPR020831 (PANTHER)
GRNLHQF01AHXWX	---NA---	189	0			1	F:GTP binding		IPR006689 (PFAM); G3DSA:3.40.50.300 (GENE3D), PTHR11711 (PANTHER)
GRNLHQF01AHXSI	d-2-hydroxyglutarate dehydrogenase	416	20	1.59312e-09	85.65%	6	F:flavin adenine dinucleotide binding; C:mitochondrion; F:electron carrier activity; P:oxidation-reduction process; F:(R)-2-hydroxyglutarate dehydrogenase activity; F:D-lactate dehydrogenase (cytochrome) activity	EC:1.1.2.4	no IPS match
GRNLHQF01AHXRF	lipid transfer protein precursor	454	20	1.62727e-33	76.75%	2	F:lipid binding; P:lipid transport	-	IPR000528 (PRINTS); IPR016140 (PFAM); G3DSA:1.10.110.10 (GENE3D), SignalP-NN(euk) (SIGNALP), tmhmm (TMHMM)
GRNLHQF01AHX9S	phosphoethanolamine n-methyltransferase	237	20	7.84566e-16	82.05%	2	F:phosphoethanolamine N-methyltransferase activity; P:methylation	EC:2.1.1.103	no IPS match
GRNLHQF01AHX7F	lignan glucosyltransferase	417	20	1.28135e-12	78.85%	2	F:transferase activity, transferring hexosyl groups; P:metabolic process	EC:2.4.1.0	IPR002213 (PANTHER); PTHR11926:SF15 (PANTHER)
GRNLHQF01AHWG0	atp binding	273	20	2.48252e-12	71.05%	1	F:binding	-	no IPS match
GRNLHQF01AHVWE	40s ribosomal protein s2	258	20	7.77062e-24	91.95%	9	P:embryo development ending in birth or egg hatching; P:nematode larval development; F:structural constituent of ribosome; F:RNA binding; F:protein binding; C:small ribosomal subunit; P:reproduction; P:growth; P:translation	-	no IPS match
GRNLHQF01AHVPM	40s ribosomal protein s15a-like	357	20	8.22179e-17	96.15%	9	P:embryo development; P:positive regulation of cell proliferation; F:structural constituent of ribosome; P:positive regulation of cell cycle; P:brain development; C:cytosolic small ribosomal subunit; P:response to virus; C:mitochondrion; P:translational elongation	-	IPR000630 (PANTHER); G3DSA:3.30.1370.30 (GENE3D)
GRNLHQF01AHV5N	actin-related protein 2 3 complex subunit 4-like	318	20	1.07809e-41	91.5%	4	C:Arp2/3 protein complex; P:cell morphogenesis; F:protein binding; P:Arp2/3 complex-mediated actin nucleation	-	IPR008384 (PANTHER); G3DSA:3.30.1460.20 (GENE3D), SSF69645 (SUPERFAMILY)
GRNLHQF01AHUY7	glutamine amidotransferase	237	20	2.80207e-20	77.25%	1	P:metabolic process	-	no IPS match
GRNLHQF01AHUCU	nadh dehydrogenase	282	20	3.94243e-28	82.9%	4	F:oxidoreductase activity, acting on NAD(P)H, quinone or similar compound as acceptor; C:mitochondrial respiratory chain complex I; P:oxidation-reduction process; F:NADH dehydrogenase activity	EC:1.6.5.0; EC:1.6.99.3	IPR007741 (PFAM); IPR012336 (G3DSA:3.40.30.GENE3D); IPR016464 (PIR)
GRNLHQF01AHUCA	zinc finger protein jackdaw-like	480	4	0.00150907	74.75%	1	F:binding	-	no IPS match
GRNLHQF01AHU5I	retrotransposon polyprotein	360	20	1.19042e-26	88.85%	13	C:chromatin; F:RNA-directed DNA polymerase activity; P:chromatin assembly or disassembly; F:DNA binding; F:chromatin binding; P:RNA-dependent DNA replication; F:RNA binding; P:methylation; C:nucleus; F:zinc ion binding; F:methyltransferase activity; P:DNA integration; P:DNA recombination	EC:2.7.7.49; EC:2.1.1.0	no IPS match
GRNLHQF01AHTKE	autophagy-related protein 8f-like	263	20	1.8128e-08	84.95%	1	F:receptor activity	-	IPR004241 (PANTHER); G3DSA:3.10.20.90 (GENE3D), PTHR10969:SF17 (PANTHER), SSF54236 (SUPERFAMILY)
GRNLHQF01AHTCD	e3 ubiquitin-protein ligase at4g11680-like	386	20	4.89974e-38	85.45%	3	C:cytoplasmic membrane-bounded vesicle; F:zinc ion binding; C:plasma membrane	-	PTHR14155 (PANTHER), PTHR14155:SF24 (PANTHER), SignalP-NN(euk) (SIGNALP), tmhmm (TMHMM)
GRNLHQF01AHSJ5	glutamate 5-kinase	337	20	1.82866e-12	84.25%	3	P:cellular amino acid biosynthetic process; F:kinase activity; P:phosphorylation	-	PTHR24802 (PANTHER), PTHR24802:SF1 (PANTHER)
GRNLHQF01AHSIX	proliferation-associated protein 2g4-like	349	20	3.24549e-53	95.45%	4	F:metalloexopeptidase activity; P:cellular process; F:aminopeptidase activity; P:proteolysis	EC:3.4.11.0	IPR000994 (G3DSA:3.90.230.GENE3D); IPR001714 (PRINTS); PTHR10804 (PANTHER), PTHR10804:SF11 (PANTHER)
GRNLHQF01AHS93	ribosomal protein l27	272	20	1.06989e-07	91.85%	4	P:mitotic spindle elongation; F:structural constituent of ribosome; C:cytosolic large ribosomal subunit; P:translation	-	no IPS match
GRNLHQF01AHS58	hypothetical protein SNOG_05323	200	1	0.0004704	93.0%	2	P:mitochondrial electron transport, ubiquinol to cytochrome c; F:ubiquinol-cytochrome-c reductase activity	EC:1.10.2.2	SignalP-NN(euk) (SIGNALP), tmhmm (TMHMM)
GRNLHQF01AHRPX	ycf2 protein	239	20	2.01563e-19	86.45%	3	F:ATP binding; C:chloroplast stroma; F:nucleoside-triphosphatase activity	EC:3.6.1.15	no IPS match
GRNLHQF01AHRP4	eukaryotic translation initiation factor 1a	350	20	7.84722e-36	88.45%	8	P:mitotic spindle elongation; F:translation initiation factor activity; P:translational initiation; C:cytosol; P:smoothened signaling pathway; C:eukaryotic 43S preinitiation complex; P:phagocytosis, engulfment; F:protein binding	-	SignalP-NN(euk) (SIGNALP)
GRNLHQF01AHRM3	---NA---	371	0			1	P:metabolic process		IPR002213 (PANTHER); PTHR11926:SF15 (PANTHER)
GRNLHQF01AHQFY	serine threonine protein kinase endoribonuclease ire1	351	20	7.6808e-08	77.65%	5	P:mRNA processing; P:protein phosphorylation; F:ATP binding; F:endoribonuclease activity, producing 5'-phosphomonoesters; F:protein serine/threonine kinase activity	EC:3.1.26.0; EC:2.7.11.0	IPR010513 (PFAM); PTHR13954 (PANTHER), PTHR13954:SF4 (PANTHER)
GRNLHQF01AHQ94	mitochondrial uncoupling protein 5-like	466	20	5.05645e-36	95.05%	4	P:mitochondrial transport; C:integral to membrane; C:mitochondrion; F:binding	-	SignalP-NN(euk) (SIGNALP), tmhmm (TMHMM)
GRNLHQF01AHPXK	at1g72160 t9n14_8	266	20	4.68915e-17	86.55%	5	C:intracellular; P:transport; C:plasma membrane; C:integral to membrane; F:transporter activity	-	no IPS match
GRNLHQF01AHPRR	cytochrome oxidase subunit ii	482	20	8.25378e-20	71.4%	5	F:transition metal ion binding; F:oxidoreductase activity; C:membrane part; C:mitochondrion; P:electron transport chain	-	SignalP-NN(euk) (SIGNALP), tmhmm (TMHMM)
GRNLHQF01AHPPK	photosystem i p700 chlorophyll a apoprotein	339	20	2.1489e-44	89.95%	10	F:metal ion binding; P:transport; P:protein-chromophore linkage; F:chlorophyll binding; F:4 iron, 4 sulfur cluster binding; C:integral to membrane; C:photosystem I; P:photosynthesis; C:chloroplast thylakoid membrane; P:electron transport chain	-	IPR001280 (G3DSA:1.20.1130.GENE3D); SignalP-NN(euk) (SIGNALP), tmhmm (TMHMM), SSF81558 (SUPERFAMILY)
GRNLHQF01AHPAZ	atpase plasma membrane-type-like	162	20	1.30131e-09	99.7%	8	F:hydrogen-exporting ATPase activity, phosphorylative mechanism; C:integral to membrane; F:metal ion binding; P:ATP catabolic process; P:ATP biosynthetic process; F:ATP binding; P:proton transport; C:plasma membrane	EC:3.6.3.6	SignalP-NN(euk) (SIGNALP)
GRNLHQF01AHPAV	high mobility group family	246	20	4.33376e-24	97.35%	2	C:nucleus; F:DNA binding	-	no IPS match
GRNLHQF01AHP8D	cyclopentanone -monooxygenase	284	20	6.70776e-38	79.85%	4	F:flavin adenine dinucleotide binding; P:oxidation-reduction process; F:NADP binding; F:N,N-dimethylaniline monooxygenase activity	EC:1.14.13.8	SignalP-NN(euk) (SIGNALP)
GRNLHQF01AHP36	glucose oxidase	467	20	7.39259e-25	79.6%	4	F:flavin adenine dinucleotide binding; F:oxidoreductase activity, acting on CH-OH group of donors; P:alcohol metabolic process; P:oxidation-reduction process	-	IPR007867 (PFAM); G3DSA:3.50.50.60 (GENE3D), PTHR11552 (PANTHER), PTHR11552:SF19 (PANTHER), SSF51905 (SUPERFAMILY)
GRNLHQF01AHP20	beta-glucosidase	459	19	2.3747e-23	68.21%	3	F:hydrolase activity, hydrolyzing O-glycosyl compounds; P:carbohydrate metabolic process; F:cation binding	EC:3.2.1.0	SignalP-NN(euk) (SIGNALP)
GRNLHQF01AHONF	casp-like protein poptrdraft_578614-like	477	20	1.82004e-17	73.95%	1	C:integral to membrane	-	SignalP-NN(euk) (SIGNALP)
GRNLHQF01AHODK	3-deoxy-d-arabino-heptulosonate 7-phosphate synthase	338	20	2.65768e-68	95.95%	5	F:protein binding; P:chorismate biosynthetic process; F:3-deoxy-7-phosphoheptulonate synthase activity; P:aromatic amino acid family biosynthetic process; C:chloroplast	EC:2.5.1.54	IPR002480 (PANTHER); PTHR21337:SF0 (PANTHER), SSF51569 (SUPERFAMILY)
GRNLHQF01AHNH0	rrna promoter binding protein	353	20	2.32597e-09	71.55%	2	F:receptor activity; F:monooxygenase activity	-	no IPS match
GRNLHQF01AHNDG	transmembrane ascorbate ferrireductase 1-like	488	20	9.47728e-15	69.2%	2	C:cytoplasmic membrane-bounded vesicle; C:integral to membrane	-	IPR004877 (PFAM); IPR006593 (PROFILE); PTHR10106 (PANTHER), PTHR10106:SF0 (PANTHER), SignalP-NN(euk) (SIGNALP), tmhmm (TMHMM)
GRNLHQF01AHMQF	isoform f	481	20	6.42853e-16	68.95%	17	P:positive regulation of MAPK cascade; P:specification of organ identity; P:anterior/posterior pattern specification; P:compound eye photoreceptor fate commitment; P:hindbrain development; P:specification of segmental identity, antennal segment; F:transcription activator activity; P:leg disc proximal/distal pattern formation; P:peripheral nervous system development; F:sequence-specific DNA bindin…	-	PTHR11850 (PANTHER), PTHR11850:SF24 (PANTHER)
GRNLHQF01AHM8F	plasma membrane h+-atpase	418	4	3.78749e-07	63.0%	1	F:hydrolase activity, acting on acid anhydrides	-	no IPS match
GRNLHQF01AHM7L	xylem serine proteinase 1-like isoform 2	388	20	6.60925e-10	87.95%	5	P:negative regulation of catalytic activity; P:proteolysis; F:identical protein binding; F:serine-type endopeptidase activity; C:plasma membrane	EC:3.4.21.0	no IPS match
GRNLHQF01AHLD4	mitochondrial atp synthase subunit	344	20	2.41417e-23	90.95%	2	C:mitochondrial respiratory chain complex III; C:mitochondrial proton-transporting ATP synthase complex	-	no IPS match
GRNLHQF01AHJVN	50s ribosomal protein chloroplast	237	20	2.53391e-07	98.35%	5	C:ribosome; F:structural constituent of ribosome; C:chloroplast; C:membrane; P:translation	-	IPR001383 (PFAM); G3DSA:2.30.170.40 (GENE3D)
GRNLHQF01AHJG2	cyclophilin	493	20	1.97541e-43	96.85%	3	P:protein folding; P:protein peptidyl-prolyl isomerization; F:peptidyl-prolyl cis-trans isomerase activity	EC:5.2.1.8	IPR002130 (PRINTS); G3DSA:2.40.100.10 (GENE3D), PTHR11071 (PANTHER)
GRNLHQF01AHJ2P	26s protease regulatory subunit	179	20	2.78787e-08	78.75%	5	C:cytoplasm; P:protein catabolic process; F:ATP binding; C:proteasome complex; F:nucleoside-triphosphatase activity	EC:3.6.1.15	SignalP-NN(euk) (SIGNALP)
GRNLHQF01AHJ1K	vesicle-associated membrane protein 727-like	190	20	9.53445e-22	96.5%	6	P:protein targeting to vacuole; C:endosome; C:cytoplasmic membrane-bounded vesicle; C:SNARE complex; P:vesicle-mediated transport; C:integral to membrane	-	IPR010908 (G3DSA:3.30.450.GENE3D); IPR011012 (SUPERFAMILY); PTHR21136 (PANTHER), PTHR21136:SF8 (PANTHER)
GRNLHQF01AHILS	pentatricopeptide repeat-containing protein	383	20	3.57804e-30	74.7%	1	F:binding	-	IPR002885 (PFAM); PTHR24015 (PANTHER), PTHR24015:SF0 (PANTHER)
GRNLHQF01AHIHK	photosystem i p700 apoprotein a2	469	20	1.25647e-71	99.95%	10	F:metal ion binding; P:transport; P:protein-chromophore linkage; F:chlorophyll binding; F:4 iron, 4 sulfur cluster binding; C:integral to membrane; C:photosystem I; P:photosynthesis; C:chloroplast thylakoid membrane; P:electron transport chain	-	IPR001280 (PRINTS); SignalP-NN(euk) (SIGNALP), tmhmm (TMHMM), SSF81558 (SUPERFAMILY)
GRNLHQF01AHI9I	cytochrome c1- heme mitochondrial-like	270	1	0.00913485	76.0%	1	F:iron ion binding	-	no IPS match
GRNLHQF01AHI24	m030_arath ame: full=uncharacterized mitochondrial protein g00030 ame: full=orf107a	165	5	7.49493e-16	95.4%	1	C:mitochondrion	-	no IPS match
GRNLHQF01AHHRH	glutamate dehydrogenase	385	20	1.14215e-26	93.1%	23	C:glycerol-3-phosphate dehydrogenase complex; P:flight behavior; F:flavin adenine dinucleotide binding; F:NAD binding; F:glutamate dehydrogenase [NAD(P)+] activity; P:glycerol-3-phosphate catabolic process; C:mitochondrial matrix; P:glycerophosphate shuttle; P:sperm storage; C:extracellular region; C:M band; P:glucose metabolic process; F:glucose dehydrogenase activity; P:pupal chitin-based cutic…	EC:1.4.1.3; EC:1.1.99.10; EC:1.1.1.8; EC:1.4.1.2	IPR016040 (G3DSA:3.40.50.GENE3D); PTHR11606 (PANTHER), SignalP-NN(euk) (SIGNALP)
GRNLHQF01AHGNG	monothiol glutaredoxin-5	420	20	5.67863e-38	74.9%	3	F:electron carrier activity; F:protein disulfide oxidoreductase activity; P:cell redox homeostasis		IPR002109 (PFAM); IPR004480 (PANTHER); IPR012336 (G3DSA:3.40.30.GENE3D); PTHR10293:SF15 (PANTHER)
GRNLHQF01AHFNZ	ribosomal protein s4	302	20	7.51355e-15	90.75%	6	P:mitotic spindle elongation; F:structural constituent of ribosome; C:lipid particle; C:cytosolic small ribosomal subunit; P:translation; F:rRNA binding	-	SignalP-NN(euk) (SIGNALP), tmhmm (TMHMM)
GRNLHQF01AHFLW	x intrinsic protein	256	6	6.88624e-05	72.83%	1	C:membrane	-	no IPS match
GRNLHQF01AHFCZ	sucrose synthase	350	20	8.55672e-13	91.2%	3	F:sucrose synthase activity; P:biosynthetic process; P:sucrose metabolic process	EC:2.4.1.13	no IPS match
GRNLHQF01AHE82	transcriptional corepressor leunig	447	20	2.17128e-54	84.8%	5	C:cytoplasmic membrane-bounded vesicle; F:myosin heavy chain kinase activity; F:single-stranded DNA binding; F:transcription regulator activity; F:protein binding	EC:2.7.11.7	IPR001680 (PFAM); IPR015943 (G3DSA:2.130.10.GENE3D); IPR017986 (PROFILE); PTHR22847 (PANTHER)
GRNLHQF01AHCWI	40s ribosomal protein s24-2-like	347	20	5.61224e-52	97.85%	4	C:ribosome; F:structural constituent of ribosome; P:translation; F:nucleotide binding	-	IPR001976 (PRODOM); IPR012677 (G3DSA:3.30.70.GENE3D); IPR012678 (SUPERFAMILY); IPR018098 (PROSITE)
GRNLHQF01AHCOG	cytochrome p450 liketbp	339	19	3.0398e-20	75.32%	2	C:mitochondrion; P:regulation of cellular respiration	-	no IPS match
GRNLHQF01AHBXT	sucrose synthase-like partial	336	20	2.97712e-10	93.6%	3	F:sucrose synthase activity; P:biosynthetic process; P:sucrose metabolic process	EC:2.4.1.13	no IPS match
GRNLHQF01AHBWY	---NA---	386	0			1	F:protein binding		IPR011333 (G3DSA:3.30.710.GENE3D); IPR013069 (PFAM); PTHR23110 (PANTHER)
GRNLHQF01AHBHA	casp-like protein 6-like	418	20	1.38066e-23	75.2%	2	C:plasma membrane; C:integral to membrane	-	IPR006459 (TIGRFAMs); IPR006702 (PFAM); PTHR11615 (PANTHER), PTHR11615:SF59 (PANTHER), SignalP-NN(euk) (SIGNALP), tmhmm (TMHMM)
GRNLHQF01AHAQT	ribosome-associated membrane protein	447	20	1.46668e-20	87.75%	3	C:ribosome; C:endoplasmic reticulum; P:cellular protein modification process	-	IPR010580 (PANTHER); PTHR15601:SF0 (PANTHER), tmhmm (TMHMM)
GRNLHQF01AH9GQ	carbonic chloroplastic-like isoform 2	366	20	1.83153e-64	85.4%	3	F:zinc ion binding; F:carbonate dehydratase activity; P:carbon utilization	EC:4.2.1.1	IPR001765 (G3DSA:3.40.1050.GENE3D); IPR015892 (PROSITE); PTHR11002:SF1 (PANTHER)
GRNLHQF01AH9AZ	transcript antisense to ribosomal rna protein	257	18	1.75411e-12	71.06%	2	C:mitochondrion; P:regulation of cellular respiration	-	no IPS match
GRNLHQF01AH85H	conserved hypothetical protein	367	12	0.000275087	59.83%	3	C:membrane; C:cytoplasmic part; C:intracellular membrane-bounded organelle	-	no IPS match
GRNLHQF01AH7O1	tyrosine-protein kinase transmembrane receptor ror	347	20	1.43076e-16	65.05%	2	F:protein kinase activity; P:protein phosphorylation	-	IPR001245 (PRINTS); IPR011009 (SUPERFAMILY); G3DSA:1.10.510.10 (GENE3D), PTHR24416 (PANTHER)
GRNLHQF01AH78N	cytochrome oxidase subunit 1	481	20	4.99225e-58	85.45%	13	P:transport; F:cytochrome-c oxidase activity; P:electron transport chain; P:DNA repair; F:endonuclease activity; C:integral to membrane; C:mitochondrial inner membrane; F:electron carrier activity; F:DNA binding; P:aerobic respiration; C:respiratory chain; F:heme binding; P:intron homing	EC:1.9.3.1	SignalP-NN(euk) (SIGNALP), tmhmm (TMHMM)
GRNLHQF01AH5LH	expansin-like a1-like	314	20	2.63003e-11	83.05%	2	C:extracellular region; P:sexual reproduction	-	IPR007117 (G3DSA:2.60.40.GENE3D); PTHR31436 (PANTHER), PTHR31436:SF0 (PANTHER)
GRNLHQF01AH5F3	er glycerol-phosphate acyltransferase	255	7	0.00010089	72.0%	1	F:transferase activity, transferring acyl groups	-	no IPS match
GRNLHQF01AH4V8	acetyl- carboxylase	238	20	1.88947e-37	97.15%	4	P:fatty acid biosynthetic process; F:ATP binding; F:biotin carboxylase activity; F:acetyl-CoA carboxylase activity	EC:6.3.4.14; EC:6.4.1.2	IPR005481 (PFAM); IPR011764 (PROFILE); IPR016185 (G3DSA:3.40.50.GENE3D); PTHR18866 (PANTHER), PTHR18866:SF6 (PANTHER)
GRNLHQF01AH4FV	cytochrome oxidase subunit 3	411	20	1.715e-60	88.9%	4	P:mitochondrial electron transport, cytochrome c to oxygen; C:integral to membrane; C:mitochondrion; F:cytochrome-c oxidase activity	EC:1.9.3.1	no IPS match
GRNLHQF01AH464	wd repeat-containing protein 3-like	413	20	3.82507e-52	85.45%	7	C:nucleolus; F:myosin heavy chain kinase activity; C:heterotrimeric G-protein complex; F:RNA-directed DNA polymerase activity; P:RNA-dependent DNA replication; F:RNA binding; F:nucleotide binding	EC:2.7.11.7; EC:2.7.7.49	IPR007148 (PFAM); PTHR19853 (PANTHER)
GRNLHQF01AH405	60s ribosomal protein l7-like	305	20	1.33986e-33	84.05%	11	P:embryo development ending in birth or egg hatching; P:nematode larval development; F:transcription regulator activity; F:structural constituent of ribosome; F:protein binding; P:positive regulation of growth rate; P:reproduction; C:large ribosomal subunit; F:cysteine-type endopeptidase activity; P:proteolysis; P:translation	EC:3.4.22.0	IPR016082 (G3DSA:3.30.1390.GENE3D); PTHR11524 (PANTHER)
GRNLHQF01AH3WV	50s ribosomal protein chloroplastic-like	404	17	1.41845e-10	91.18%	6	C:ribosome; F:structural constituent of ribosome; P:ribosome biogenesis; C:chloroplast; P:translation; F:rRNA binding	-	no IPS match
GRNLHQF01AH3AV	glutaredoxin	404	20	3.01609e-22	84.25%	9	C:vacuole; C:plasma membrane; F:electron carrier activity; P:cell redox homeostasis; P:transport; F:arsenate reductase (glutaredoxin) activity; F:protein disulfide oxidoreductase activity; C:plastid; P:electron transport chain	EC:1.20.4.1	SignalP-NN(euk) (SIGNALP)
GRNLHQF01AH35C	thiol protease aleurain	338	20	1.48395e-16	72.7%	6	C:vacuole; F:protein binding; P:aging; F:cysteine-type endopeptidase activity; P:proteolysis; P:response to ethylene stimulus	EC:3.4.22.0	no IPS match
GRNLHQF01AH2VU	eukaryotic translation initiation factor x-chromosomal	387	20	2.28028e-52	91.55%	2	P:translational initiation; F:translation initiation factor activity	-	IPR001253 (PRODOM); IPR006196 (PFAM); IPR012340 (G3DSA:2.40.50.GENE3D); IPR018104 (PROSITE); PTHR21668:SF0 (PANTHER)
GRNLHQF01AH2R9	probable lrr receptor-like serine threonine-protein kinase at1g06840-like	446	20	4.07084e-30	76.75%	9	P:protein phosphorylation; P:oxidation-reduction process; F:protein serine/threonine kinase activity; C:integral to membrane; P:transmembrane receptor protein tyrosine kinase signaling pathway; F:oxidoreductase activity; F:ATP binding; C:chloroplast; C:plasma membrane	EC:2.7.11.0	no IPS match
GRNLHQF01AH2GC	pathogenesis-related protein 1	375	20	6.30652e-16	88.65%	1	C:extracellular region	-	IPR001283 (PRINTS); IPR014044 (G3DSA:3.40.33.GENE3D); IPR018244 (PROSITE); PTHR10334:SF7 (PANTHER)
GRNLHQF01AH1W5	60s ribosomal protein l15	265	20	2.57672e-17	86.4%	3	C:ribosome; F:structural constituent of ribosome; P:translation	-	no IPS match
GRNLHQF01AH1VU	60s ribosomal protein l28	325	20	0.00136282	66.3%	3	P:embryo development; C:cytoplasmic part; P:translation	-	SignalP-NN(euk) (SIGNALP), tmhmm (TMHMM)
GRNLHQF01AH1TH	pointed first leaf	376	20	1.50922e-16	98.6%	9	C:nucleolus; P:translational initiation; F:structural constituent of ribosome; C:plasma membrane; F:RNA binding; F:protein binding; C:cell wall; C:vacuolar membrane; C:cytosolic small ribosomal subunit	-	IPR001892 (PIR); IPR010979 (SUPERFAMILY); IPR018269 (PROSITE); IPR027437 (G3DSA:4.10.910.GENE3D)
GRNLHQF01AH1ST	phosphate transporter	227	19	2.44233e-09	79.63%	4	C:integral to membrane; F:inorganic phosphate transmembrane transporter activity; P:phosphate ion transport; P:transmembrane transport	-	PTHR24064 (PANTHER), PTHR24064:SF0 (PANTHER), SignalP-NN(euk) (SIGNALP)
GRNLHQF01AH1O6	adp-ribosylation factor a1e	440	20	2.27314e-66	96.5%	11	F:GTP binding; F:copper ion binding; C:plasma membrane; F:protein binding; C:Golgi-associated vesicle; F:phospholipase activator activity; C:vacuolar membrane; P:vesicle-mediated transport; P:small GTPase mediated signal transduction; C:mitochondrion; P:protein transport	-	IPR005225 (TIGRFAMs); IPR006689 (PRINTS); IPR024156 (SMART); IPR027417 (SUPERFAMILY); G3DSA:3.40.50.300 (GENE3D), PTHR11711 (PANTHER)
GRNLHQF01AH14O	ribosomal protein s3a	252	20	3.58006e-13	81.85%	8	P:mitotic spindle elongation; P:cell differentiation; F:structural constituent of ribosome; C:lipid particle; P:multicellular organismal development; C:cytosolic small ribosomal subunit; P:translation; P:oogenesis	-	no IPS match
GRNLHQF01AH0VW	lipoamide acyltransferase component of branched-chain alpha-keto acid dehydrogenase mitochondrial-like	348	12	0.000143333	87.5%	4	F:transferase activity, transferring acyl groups; F:dihydrolipoyllysine-residue (2-methylpropanoyl)transferase activity; P:fatty-acyl-CoA biosynthetic process; F:cofactor binding	EC:2.3.1.168	IPR000089 (PFAM); IPR015761 (PTHR23151:PANTHER); G3DSA:2.40.50.100 (GENE3D), PTHR23151 (PANTHER)
GRNLHQF01AH09S	gmp synthase	242	14	0.00338346	79.79%	4	P:GMP biosynthetic process; P:glutamine metabolic process; F:ATP binding; F:GMP synthase (glutamine-hydrolyzing) activity	EC:6.3.5.2	no IPS match
GRNLHQF01AH098	integral membrane family protein	340	10	0.000126887	78.0%	2	C:plasma membrane; C:integral to membrane	-	no IPS match
GRNLHQF01AGZRE	c-4 methylsterol oxidase	454	20	1.15693e-26	93.15%	5	P:fatty acid biosynthetic process; F:oxidoreductase activity; F:iron ion binding; C:integral to membrane; P:oxidation-reduction process	-	no IPS match
GRNLHQF01AGZIR	pg1 homology to homo sapiens	534	20	5.18091e-34	66.1%	1	C:chloroplast	-	SignalP-NN(euk) (SIGNALP)
GRNLHQF01AGZFW	dna-directed rna polymerases and iii subunit rpabc2-like	422	20	4.40401e-35	81.4%	6	F:DNA-directed RNA polymerase activity; P:transcription, DNA-dependent; C:DNA-directed RNA polymerase II, core complex; F:DNA binding; C:DNA-directed RNA polymerase IV complex; C:DNA-directed RNA polymerase V complex	EC:2.7.7.6	tmhmm (TMHMM)
GRNLHQF01AGZEZ	60s ribosomal protein l12	320	20	7.13022e-21	89.15%	3	C:ribosome; F:structural constituent of ribosome; P:translation	-	IPR000911 (PANTHER); IPR020784 (G3DSA:3.30.1550.GENE3D); PTHR11661:SF2 (PANTHER)
GRNLHQF01AGZ8P	photosystem i p700 apoprotein a2	445	20	1.41641e-44	97.1%	10	F:metal ion binding; P:transport; P:protein-chromophore linkage; F:chlorophyll binding; F:4 iron, 4 sulfur cluster binding; C:integral to membrane; C:photosystem I; P:photosynthesis; C:chloroplast thylakoid membrane; P:electron transport chain	-	IPR001280 (PRINTS); SignalP-NN(euk) (SIGNALP), tmhmm (TMHMM), SSF81558 (SUPERFAMILY)
GRNLHQF01AGY8O	heavy metal transport detoxification domain-containing protein	360	20	1.93061e-11	74.9%	2	P:metal ion transport; F:metal ion binding	-	SignalP-NN(euk) (SIGNALP), tmhmm (TMHMM)
GRNLHQF01AGY0F	e3 ubiquitin-protein ligase hecw2-like	311	20	6.34965e-20	94.0%	4	C:cytoplasm; P:protein ubiquitination involved in ubiquitin-dependent protein catabolic process; F:ubiquitin-protein ligase activity; C:nucleus	EC:6.3.2.19	no IPS match
GRNLHQF01AGX0P	histone h4	370	20	3.04077e-22	99.5%	8	P:CENP-A containing nucleosome assembly at centromere; C:nucleosome; P:negative regulation of megakaryocyte differentiation; P:telomere maintenance; P:phosphatidylinositol-mediated signaling; F:DNA binding; F:protein binding; C:nucleoplasm	-	SignalP-NN(euk) (SIGNALP)
GRNLHQF01AGWYT	small ubiquitin-related modifier 2-like	367	20	1.4862e-50	92.45%	1	F:protein binding		IPR000626 (SMART); IPR019955 (PROFILE); IPR022617 (PFAM); G3DSA:3.10.20.90 (GENE3D), PTHR10562 (PANTHER), SSF54236 (SUPERFAMILY)
GRNLHQF01AGWQR	proteasome subunit beta type-5-like	371	20	3.29229e-62	98.5%	5	C:cytoplasm; C:proteasome core complex; C:nucleus; F:threonine-type endopeptidase activity; P:proteolysis involved in cellular protein catabolic process	EC:3.4.25.0	IPR001353 (PFAM); IPR023333 (PROFILE); G3DSA:3.60.20.10 (GENE3D), PTHR11599 (PANTHER), PTHR11599:SF3 (PANTHER), SSF56235 (SUPERFAMILY)
GRNLHQF01AGW0C	acetolactate synthase	359	20	1.95279e-10	95.0%	8	F:flavin adenine dinucleotide binding; P:response to herbicide; F:thiamine pyrophosphate binding; F:magnesium ion binding; F:acetolactate synthase activity; P:branched-chain amino acid biosynthetic process; F:lyase activity; C:chloroplast	EC:2.2.1.6	no IPS match
GRNLHQF01AGVMD	60s ribosomal protein l35	354	20	1.7076e-49	87.3%	3	C:ribosome; F:structural constituent of ribosome; P:translation	-	IPR001854 (G3DSA:1.10.287.GENE3D); PTHR13872 (PANTHER), PTHR13872:SF9 (PANTHER)
GRNLHQF01AGUQC	photosystem i p700 apoprotein a2	281	20	2.29823e-54	99.9%	10	F:metal ion binding; P:transport; P:protein-chromophore linkage; F:chlorophyll binding; F:4 iron, 4 sulfur cluster binding; C:integral to membrane; C:photosystem I; P:photosynthesis; C:chloroplast thylakoid membrane; P:electron transport chain	-	IPR001280 (G3DSA:1.20.1130.GENE3D); SignalP-NN(euk) (SIGNALP), SSF81558 (SUPERFAMILY)
GRNLHQF01AGTM7	alpha mannosidase	423	20	1.30289e-17	81.85%	6	C:Golgi membrane; P:response to anesthetic; F:mannosyl-oligosaccharide 1,2-alpha-mannosidase activity; F:calcium ion binding; P:determination of adult lifespan; P:protein N-linked glycosylation	EC:3.2.1.113	IPR001382 (G3DSA:1.50.10.GENE3D); PTHR11742:SF6 (PANTHER)
GRNLHQF01AGTBO	phosphatidylinositol-4-phosphate 5-	329	20	9.26831e-26	85.25%	5	P:phosphatidylinositol phosphorylation; F:1-phosphatidylinositol-4-phosphate 5-kinase activity; F:ATP binding; P:cellular protein metabolic process; F:1-phosphatidylinositol-3-phosphate 5-kinase activity	EC:2.7.1.68; EC:2.7.1.150	IPR002498 (PFAM); IPR023610 (PANTHER); IPR027483 (G3DSA:3.30.810.GENE3D); PTHR23086:SF7 (PANTHER), SSF56104 (SUPERFAMILY)
GRNLHQF01AGSS6	aspartic proteinase	387	20	3.46802e-11	70.65%	3	C:cytoplasmic membrane-bounded vesicle; F:aspartic-type endopeptidase activity; P:proteolysis	-	IPR001461 (PANTHER); IPR021109 (G3DSA:2.40.70.GENE3D); PTHR13683:SF85 (PANTHER), SignalP-NN(euk) (SIGNALP)
GRNLHQF01AGSG0	wrky transcription factor 11	379	20	4.04404e-17	80.55%	7	P:defense response to bacterium; F:sequence-specific DNA binding transcription factor activity; F:sequence-specific DNA binding; P:response to chitin; C:nucleus; F:calmodulin binding; P:regulation of transcription, DNA-dependent	-	no IPS match
GRNLHQF01AGSFB	autophagy protein 1	504	20	1.40571e-05	58.35%	3	F:protein kinase activity; F:ATP binding; P:protein phosphorylation	-	IPR000719 (PFAM); IPR011009 (SUPERFAMILY); G3DSA:1.10.510.10 (GENE3D), PTHR24362 (PANTHER)
GRNLHQF01AGSER	snare-interacting protein keule-like	363	20	8.13332e-36	77.0%	1	P:vesicle docking involved in exocytosis	-	IPR001619 (PANTHER); PTHR11679:SF5 (PANTHER)
GRNLHQF01AGQCY	m030_arath ame: full=uncharacterized mitochondrial protein g00030 ame: full=orf107a	192	6	1.11667e-22	96.0%	1	C:mitochondrion	-	no IPS match
GRNLHQF01AGPYP	usp family protein	328	20	2.4754e-21	85.4%	1	P:response to stress	-	no IPS match
GRNLHQF01AGPGZ	---NA---	193	0			3	F:structural constituent of ribosome; C:ribosome; P:translation		IPR001141 (PRODOM); IPR018262 (PROSITE); PTHR10497:SF0 (PANTHER)
GRNLHQF01AGOD3	4-hydroxy-3-methylbut-2-en-1-yl diphosphate synthase	360	20	3.80781e-49	95.6%	4	F:iron ion binding; P:oxidation-reduction process; P:terpenoid biosynthetic process; F:4-hydroxy-3-methylbut-2-en-1-yl diphosphate synthase activity	EC:1.17.7.1	IPR004588 (PFAM); PTHR30454 (PANTHER), SSF56014 (SUPERFAMILY)
GRNLHQF01AGNNS	triosephosphate isomerase, putative	134	1	6.02879e-06	94.0%	2	P:metabolic process; F:triose-phosphate isomerase activity	EC:5.3.1.1	SignalP-NN(euk) (SIGNALP)
GRNLHQF01AGNMJ	citrate synthase	454	20	7.64611e-44	99.1%	5	F:transferase activity, transferring acyl groups; F:citrate (Si)-synthase activity; P:tricarboxylic acid cycle; P:cellular carbohydrate metabolic process; F:lyase activity	EC:2.3.3.1	IPR002020 (PRINTS); IPR016141 (SUPERFAMILY); IPR016143 (G3DSA:1.10.230.GENE3D); PTHR11739:SF0 (PANTHER)
GRNLHQF01AGNLD	cyclopentanone -monooxygenase	245	20	4.46684e-22	75.95%	4	F:flavin adenine dinucleotide binding; P:oxidation-reduction process; F:NADP binding; F:N,N-dimethylaniline monooxygenase activity	EC:1.14.13.8	no IPS match
GRNLHQF01AGND7	gdsl esterase lipase at1g29670-like	418	20	7.10501e-12	88.25%	5	C:apoplast; C:cell wall; F:carboxylesterase activity; C:chloroplast; P:lipid metabolic process	EC:3.1.1.1	SignalP-NN(euk) (SIGNALP)
GRNLHQF01AGND3	40s ribosomal protein s30	513	20	1.06959e-19	97.8%	3	C:ribosome; F:structural constituent of ribosome; P:translation	-	SignalP-NN(euk) (SIGNALP), tmhmm (TMHMM)
GRNLHQF01AGN9T	macrophage migration inhibitory factor homolog	504	20	4.2435e-48	81.65%	4	P:response to other organism; C:peroxisome; P:inflammatory response; C:chloroplast	-	no IPS match
GRNLHQF01AGMAT	eukaryotic translation initiation factor 3 subunit i	260	20	5.1927e-15	75.2%	4	C:eukaryotic translation initiation factor 3 complex; P:translational initiation; F:translation initiation factor activity; F:protein binding	-	IPR001680 (PFAM); IPR015943 (G3DSA:2.130.10.GENE3D); IPR017986 (PROFILE); PTHR19877 (PANTHER)
GRNLHQF01AGM6B	protein dek	472	20	3.6494e-54	82.8%	1	F:transferase activity, transferring acyl groups other than amino-acyl groups	EC:2.3.1.0	PTHR13468 (PANTHER), PTHR13468:SF0 (PANTHER)
GRNLHQF01AGM5T	lysyl-trna expressed	304	20	7.19952e-51	94.25%	6	C:cytoplasm; F:nucleic acid binding; F:lysine-tRNA ligase activity; P:lysyl-tRNA aminoacylation; F:ATP binding; F:magnesium ion binding	EC:6.1.1.6	no IPS match
GRNLHQF01AGM5P	peptidyl-prolyl cis-trans isomerase-like 1	491	20	5.43416e-38	83.45%	3	P:protein folding; P:protein peptidyl-prolyl isomerization; F:peptidyl-prolyl cis-trans isomerase activity	EC:5.2.1.8	no IPS match
GRNLHQF01AGKZR	ecdysone receptor isoform a	296	20	0.000263991	75.2%	8	F:metal ion binding; F:DNA binding; P:transcription, DNA-dependent; F:ecdysteroid hormone receptor activity; F:steroid binding; C:nucleus; P:ecdysone receptor-mediated signaling pathway; F:sequence-specific DNA binding transcription factor activity	-	IPR003069 (PRINTS); IPR008946 (G3DSA:1.10.565.GENE3D); PTHR24082 (PANTHER), PTHR24082:SF7 (PANTHER), SignalP-NN(euk) (SIGNALP)
GRNLHQF01AGKZ1	delta-1-pyrroline-5-carboxylate dehydrogenase	250	20	1.45705e-19	92.95%	11	F:3-chloroallyl aldehyde dehydrogenase activity; F:1-pyrroline-5-carboxylate dehydrogenase activity; F:cobalt ion binding; F:aldehyde dehydrogenase (NAD) activity; P:proline catabolic process to glutamate; C:chloroplast; F:zinc ion binding; P:reactive oxygen species metabolic process; P:response to salt stress; C:mitochondrion; P:oxidation-reduction process	EC:1.5.1.12; EC:1.2.1.3	no IPS match
GRNLHQF01AGKQA	14-3-3-like partial	277	20	2.77983e-34	91.7%	1	F:protein domain specific binding	-	IPR000308 (PANTHER); IPR023409 (PROSITE); IPR023410 (G3DSA:1.20.190.GENE3D); PTHR18860:SF0 (PANTHER)
GRNLHQF01AGJXL	polyadenylate-binding protein 4-like	297	20	2.02042e-15	78.95%	15	C:cytosol; F:poly(U) RNA binding; P:nuclear-transcribed mRNA poly(A) tail shortening; F:translation activator activity; F:poly(C) RNA binding; P:mRNA polyadenylation; F:protein C-terminus binding; P:mRNA stabilization; P:negative regulation of nuclear-transcribed mRNA catabolic process, nonsense-mediated decay; P:positive regulation of translation; F:poly(A) RNA binding; F:nucleotide binding; P:m…	-	IPR002004 (G3DSA:1.10.1900.GENE3D); PTHR24011 (PANTHER)
GRNLHQF01AGJSI	alcohol dehydrogenase	288	20	1.05522e-26	83.4%	3	P:oxidation-reduction process; F:oxidoreductase activity; F:binding	-	IPR002198 (PFAM); IPR002347 (PRINTS); IPR016040 (G3DSA:3.40.50.GENE3D); PTHR24316 (PANTHER), PTHR24316:SF3 (PANTHER), SSF51735 (SUPERFAMILY)
GRNLHQF01AGJO6	eukaryotic initiation factor 4a	491	20	3.69125e-18	99.4%	4	P:translational initiation; F:ATP-dependent helicase activity; F:ATP binding; F:translation initiation factor activity	-	SignalP-NN(euk) (SIGNALP), tmhmm (TMHMM)
GRNLHQF01AGJDI	pentatricopeptide repeat-containing	311	20	2.8216e-28	64.6%	1	F:binding	-	IPR002885 (PFAM); PTHR24015 (PANTHER), tmhmm (TMHMM)
GRNLHQF01AGI5F	40s ribosomal protein s15	321	20	3.51262e-38	91.55%	4	F:structural constituent of ribosome; F:RNA binding; C:small ribosomal subunit; P:translation	-	no IPS match
GRNLHQF01AGI3A	v-type proton atpase subunit d-like	429	20	1.20051e-17	82.6%	3	P:ATP hydrolysis coupled proton transport; C:proton-transporting V-type ATPase, V0 domain; F:hydrogen ion transmembrane transporter activity	-	IPR002843 (PFAM); IPR016727 (PANTHER); PTHR11028:SF0 (PANTHER)
GRNLHQF01AGI0C	ribosomal protein l16	222	20	2.33722e-07	91.3%	6	C:mitochondrial large ribosomal subunit; C:plastid large ribosomal subunit; F:structural constituent of ribosome; C:chloroplast; P:translation; F:rRNA binding	-	IPR000114 (PANTHER); IPR016180 (G3DSA:3.90.1170.GENE3D); PTHR12220:SF17 (PANTHER)
GRNLHQF01AGHIQ	peroxisomal acyl- oxidase 1a	323	20	1.28683e-07	88.5%	7	F:flavin adenine dinucleotide binding; C:peroxisome; P:fatty acid beta-oxidation; F:acyl-CoA dehydrogenase activity; F:acyl-CoA oxidase activity; F:nucleotide binding; F:cytochrome-c oxidase activity	EC:1.3.99.3; EC:1.3.3.6; EC:1.9.3.1	no IPS match
GRNLHQF01AGHGB	cytochrome oxidase subunit iii	351	20	1.41261e-22	90.55%	4	P:mitochondrial electron transport, cytochrome c to oxygen; C:mitochondrial inner membrane; C:integral to membrane; F:cytochrome-c oxidase activity	EC:1.9.3.1	SignalP-NN(euk) (SIGNALP)
GRNLHQF01AGHEL	14-3-3 zeta	336	20	7.50357e-08	97.0%	3	F:monooxygenase activity; C:cytoplasm; F:protein domain specific binding	-	SignalP-NN(euk) (SIGNALP), tmhmm (TMHMM)
GRNLHQF01AGG6F	enzyme of the cupin superfamily	454	20	7.26891e-37	87.85%	1	C:chloroplast	-	IPR008579 (PFAM); IPR011051 (SUPERFAMILY); IPR014710 (G3DSA:2.60.120.GENE3D)
GRNLHQF01AGFWT	photosystem ii protein d1	465	20	1.25005e-73	100.0%	10	P:photosynthetic electron transport in photosystem II; P:response to herbicide; F:electron transporter, transferring electrons within the cyclic electron transport pathway of photosynthesis activity; F:iron ion binding; C:photosystem II; P:transport; C:integral to membrane; C:plasma membrane light-harvesting complex; C:chloroplast thylakoid membrane; C:mitochondrion	-	SignalP-NN(euk) (SIGNALP)
GRNLHQF01AGFVI	abscisic acid insensitivity 1b	434	20	4.56827e-16	81.35%	4	P:protein dephosphorylation; F:metal ion binding; F:protein serine/threonine phosphatase activity; C:protein serine/threonine phosphatase complex	-	no IPS match
GRNLHQF01AGF7V	eukaryotic translation initiation factor 3 subunit a	354	20	4.06337e-21	82.5%	4	C:eukaryotic translation initiation factor 3 complex; P:translational initiation; C:plasma membrane; F:translation initiation factor activity	-	no IPS match
GRNLHQF01AGF53	60s ribosomal protein l22	389	20	0.000229393	76.75%	3	C:ribosome; F:structural constituent of ribosome; P:translation	-	tmhmm (TMHMM)
GRNLHQF01AGF1T	callose synthase 10-like	439	20	8.32601e-16	94.6%	5	P:developmental growth; P:microsporogenesis; F:1,3-beta-D-glucan synthase activity; P:(1->3)-beta-D-glucan biosynthetic process; C:1,3-beta-D-glucan synthase complex	EC:2.4.1.34	SignalP-NN(euk) (SIGNALP), tmhmm (TMHMM)
GRNLHQF01AGET4	act domain containing protein	409	20	1.36198e-18	87.25%	4	F:amino acid binding; C:chloroplast stroma; P:metabolic process; C:chloroplast thylakoid membrane	-	no IPS match
GRNLHQF01AGEDJ	nadh:flavin oxidoreductase	232	20	1.39462e-14	92.1%	3	F:FMN binding; F:oxidoreductase activity; P:oxidation-reduction process	-	IPR001155 (PFAM); IPR013785 (G3DSA:3.20.20.GENE3D); PTHR22893 (PANTHER), PTHR22893:SF13 (PANTHER), SSF51395 (SUPERFAMILY)
GRNLHQF01AGE1I	ara4-interacting protein	401	20	2.25868e-17	71.55%	3	C:cytosol; P:vesicle-mediated transport; C:nucleus	-	PTHR23322 (PANTHER), PTHR23322:SF3 (PANTHER)
GRNLHQF01AGDMY	ribosomal protein s8	359	20	1.34396e-42	84.1%	10	P:viral transcription; P:endocrine pancreas development; P:maturation of SSU-rRNA from tricistronic rRNA transcript (SSU-rRNA, 5.8S rRNA, LSU-rRNA); P:regulation of cell cycle; F:structural constituent of ribosome; P:translational elongation; C:cytosolic small ribosomal subunit; F:protein binding; P:translational termination; P:embryo development	-	IPR001047 (PANTHER); IPR022309 (PFAM); PTHR10394:SF1 (PANTHER)
GRNLHQF01AGD95	ras-related protein rab-1b	458	20	5.96356e-14	64.35%	2	P:transport; C:mitochondrion	-	no IPS match
GRNLHQF01AGCVS	ribosomal protein s23	417	20	4.53327e-41	81.55%	9	P:hermaphrodite genitalia development; P:embryo development ending in birth or egg hatching; P:nematode larval development; F:structural constituent of ribosome; P:molting cycle, collagen and cuticulin-based cuticle; C:small ribosomal subunit; P:determination of adult lifespan; P:growth; P:translation	-	IPR006032 (PIR); IPR012340 (G3DSA:2.40.50.GENE3D)
GRNLHQF01AGCSK	---NA---	362	0			3	F:structural constituent of ribosome; C:ribosome; P:translation		IPR007836 (PFAM)
GRNLHQF01AGCQB	unnamed protein product	523	20	1.27476e-06	79.3%	1	P:sodium ion transport	-	no IPS match
GRNLHQF01AGC65	atp synthase cf0 subunit iii	450	20	4.2268e-17	96.0%	9	F:proton-transporting ATP synthase activity, rotational mechanism; C:integral to membrane; P:ATP synthesis coupled proton transport; F:lipid binding; C:proton-transporting ATP synthase complex, coupling factor F(o); C:cytoplasmic membrane-bounded vesicle; C:chloroplast thylakoid membrane; P:ATP hydrolysis coupled proton transport; C:plastid membrane	-	IPR000454 (PRINTS); IPR002379 (PFAM); IPR005953 (TIGRFAMs); IPR020537 (PROSITE); SignalP-NN(euk) (SIGNALP), tmhmm (TMHMM)
GRNLHQF01AGC43	---NA---	120	0			5	C:nucleosome; F:DNA binding; C:nucleus; P:nucleosome assembly; F:protein heterodimerization activity		IPR002119 (PRINTS); IPR007125 (PFAM); IPR009072 (G3DSA:1.10.20.GENE3D); PTHR23430 (PANTHER), SignalP-NN(euk) (SIGNALP)
GRNLHQF01AGBWH	peptidyl-prolyl cis-trans isomerase-like 2	202	20	7.6396e-09	70.0%	7	F:protein binding; P:regulation of cell proliferation; F:isomerase activity; P:germ cell development; P:embryo development ending in birth or egg hatching; P:regulation of meiosis; P:cellular protein modification process	-	PTHR13063 (PANTHER), PTHR13063:SF7 (PANTHER)
GRNLHQF01AGBIH	cytochrome p450 liketbp	391	18	6.31654e-17	54.72%	2	C:mitochondrion; P:regulation of cellular respiration	-	no IPS match
GRNLHQF01AGBBJ	60s ribosomal protein l22-2-like	398	20	5.95606e-22	93.15%	3	C:ribosome; F:structural constituent of ribosome; P:translation	-	no IPS match
GRNLHQF01AGAWZ	cytochrome oxidase subunit iii	220	1	3.96019e-05	95.0%	4	P:mitochondrial electron transport, cytochrome c to oxygen; C:integral to membrane; C:mitochondrion; F:cytochrome-c oxidase activity	EC:1.9.3.1	SignalP-NN(euk) (SIGNALP), tmhmm (TMHMM)
GRNLHQF01AGAOE	transcript antisense to ribosomal rna protein	247	20	4.99406e-14	69.45%	2	C:mitochondrion; P:regulation of cellular respiration	-	no IPS match
GRNLHQF01AG9O3	phosphogluconate dehydrogenase	346	20	3.35557e-19	85.0%	3	F:NADP binding; P:pentose-phosphate shunt; F:phosphogluconate dehydrogenase (decarboxylating) activity	EC:1.1.1.44	no IPS match
GRNLHQF01AG9EU	serine threonine-protein phosphatase pp1-beta catalytic subunit	443	20	4.4813e-13	83.8%	15	P:protein dephosphorylation; P:cell cycle; C:nucleolus; F:metal ion binding; P:regulation of glycogen biosynthetic process; P:regulation of glycogen catabolic process; P:cell division; P:triglyceride catabolic process; C:PTW/PP1 phosphatase complex; F:protein binding; C:protein phosphatase type 1 complex; C:MLL5-L complex; F:myosin phosphatase activity; C:glycogen granule; F:myosin-light-chain-ph…	EC:3.1.3.53	SignalP-NN(euk) (SIGNALP), tmhmm (TMHMM)
GRNLHQF01AG8XB	probable nucleoredoxin 1-like	370	20	6.57066e-24	79.15%	5	P:cell redox homeostasis; F:isomerase activity; F:antioxidant activity; P:oxidation-reduction process; F:protein-disulfide reductase activity	EC:1.8.1.8	PTHR13871 (PANTHER), PTHR13871:SF10 (PANTHER), SSF57889 (SUPERFAMILY)
GRNLHQF01AG7BI	cleavage stimulation factor subunit 1-like	494	20	2.33546e-26	89.25%	3	C:Cul4-RING ubiquitin ligase complex; F:nucleotide binding; C:heterotrimeric G-protein complex	-	no IPS match
GRNLHQF01AG6ZE	tetraketide alpha-pyrone reductase 1-like	426	20	8.95043e-31	75.15%	4	P:steroid biosynthetic process; F:binding; F:3-beta-hydroxy-delta5-steroid dehydrogenase activity; P:oxidation-reduction process	EC:1.1.1.145	SignalP-NN(euk) (SIGNALP), tmhmm (TMHMM)
GRNLHQF01AG6XZ	probable wrky transcription factor 11-like	214	11	0.00227548	67.64%	1	F:protein binding	-	no IPS match
GRNLHQF01AG67K	hypothetical protein BAUCODRAFT_80780, partial	316	8	3.16239e-11	81.63%	1	C:chloroplast	-	no IPS match
GRNLHQF01AG5XO	isoform a	300	20	1.18465e-19	74.95%	10	P:establishment of ommatidial planar polarity; F:protein binding; P:regulation of proteolysis; P:cellularization; P:negative regulation of protein import into nucleus; P:protein ubiquitination; P:positive regulation of JNK cascade; C:nucleus; P:positive regulation of apoptotic process; P:negative regulation of smoothened signaling pathway	-	IPR011705 (PFAM); PTHR24413 (PANTHER), PTHR24413:SF23 (PANTHER)
GRNLHQF01AG5O1	abc transporter a family member 1	277	17	4.40973e-13	81.41%	7	F:sulfate transmembrane-transporting ATPase activity; C:integral to membrane; P:ATP catabolic process; F:amino acid transmembrane transporter activity; C:vacuolar membrane; F:ATP binding; F:ferric-transporting ATPase activity	EC:3.6.3.25; EC:3.6.3.30	no IPS match
GRNLHQF01AG414	phosphoenolpyruvate carboxylase	399	20	3.69247e-37	90.5%	7	C:cytoplasm; P:oxaloacetate metabolic process; P:carbon fixation; F:magnesium ion binding; P:tricarboxylic acid cycle; P:photosynthesis; F:phosphoenolpyruvate carboxylase activity	EC:4.1.1.31	SignalP-NN(euk) (SIGNALP)
GRNLHQF01AG3OE	polyprotein	518	10	6.33499e-16	57.1%	2	F:binding; F:hydrolase activity	-	no IPS match
GRNLHQF01AG3DY	probable lrr receptor-like serine threonine-protein kinase at2g16250-like	393	13	1.74657e-14	69.77%	4	F:oxidoreductase activity; F:kinase activity; P:phosphorylation; C:membrane	-	no IPS match
GRNLHQF01AG2UG	ndr1 hin1-like protein 1	365	20	1.62865e-18	74.8%	1	P:defense response to virus	-	PTHR31415 (PANTHER), PTHR31415:SF0 (PANTHER)
GRNLHQF01AG29T	monothiol glutaredoxin- chloroplastic-like	326	20	3.73643e-27	91.8%	5	F:electron carrier activity; P:cell redox homeostasis; C:chloroplast stroma; P:cation transport; F:protein disulfide oxidoreductase activity	-	IPR002109 (PFAM); IPR004480 (PANTHER); IPR012336 (G3DSA:3.40.30.GENE3D)
GRNLHQF01AG23P	gtp-binding protein sar1	191	20	9.59424e-13	84.2%	13	P:chitin-based larval cuticle pattern formation; F:GTP binding; P:positive regulation of cuticle pigmentation; P:embryonic heart tube development; C:Golgi apparatus; P:endoplasmic reticulum organization; P:intracellular protein transport; P:negative regulation of dendrite morphogenesis; C:ER to Golgi transport vesicle; P:vesicle-mediated transport; C:endoplasmic reticulum; C:lipid particle; F:GTP…	-	no IPS match
GRNLHQF01AG23I	cytochrome p450 liketbp	327	20	5.56159e-13	70.7%	2	C:mitochondrion; P:regulation of cellular respiration	-	SignalP-NN(euk) (SIGNALP)
GRNLHQF01AG1X2	elongation factor 1-alpha	478	20	6.16701e-64	88.85%	7	F:nucleotidyltransferase activity; F:translation elongation factor activity; P:translational elongation; P:GTP catabolic process; F:GTPase activity; C:cytoplasm; F:GTP binding	EC:2.7.7.0	IPR004160 (PFAM); IPR009001 (SUPERFAMILY); G3DSA:2.40.30.10 (GENE3D), PTHR23115 (PANTHER), PTHR23115:SF37 (PANTHER)
GRNLHQF01AG135	dna binding	290	1	0.0028984	72.0%	1	P:transcription, DNA-dependent	-	no IPS match
GRNLHQF01AG02L	dihydroxy-2-butanone-4-phosphate partial	339	20	3.39994e-24	77.3%	1	F:catalytic activity	-	no IPS match
GRNLHQF01AFZ7A	mannosyl-oligosaccharide glucosidase-like	200	16	0.00140866	81.44%	2	P:oligosaccharide metabolic process; F:mannosyl-oligosaccharide glucosidase activity	EC:3.2.1.106	IPR004888 (PANTHER); PTHR10412:SF1 (PANTHER)
GRNLHQF01AFZ52	40s ribosomal protein s30	542	20	5.3577e-21	97.45%	3	C:ribosome; F:structural constituent of ribosome; P:translation	-	tmhmm (TMHMM)
GRNLHQF01AFZ3X	secreted ferritin s subunit	285	20	3.55423e-09	78.45%	5	P:cellular iron ion homeostasis; F:ferric iron binding; F:ferroxidase activity; P:iron ion transport; P:oxidation-reduction process	EC:1.16.3.1	IPR001519 (PANTHER); IPR008331 (PFAM); IPR009040 (PROFILE); IPR009078 (SUPERFAMILY); IPR012347 (G3DSA:1.20.1260.GENE3D); PTHR11431:SF5 (PANTHER)
GRNLHQF01AFYUH	rna recognition motif-containing protein	331	20	6.78464e-26	79.65%	2	F:nucleotide binding; F:RNA binding	-	IPR000504 (PFAM); IPR012677 (G3DSA:3.30.70.GENE3D); PTHR24012 (PANTHER), PTHR24012:SF49 (PANTHER), SSF54928 (SUPERFAMILY)
GRNLHQF01AFYBL	transcript antisense to ribosomal rna protein	227	20	2.19935e-22	69.95%	2	C:mitochondrion; P:regulation of cellular respiration	-	no IPS match
GRNLHQF01AFYBH	probable leucine-rich repeat receptor-like serine threonine-protein kinase at3g14840-like	212	20	3.2257e-18	80.3%	4	F:receptor activity; P:protein phosphorylation; F:ATP binding; F:protein serine/threonine kinase activity	EC:2.7.11.0	PTHR26393 (PANTHER), PTHR26393:SF57 (PANTHER)
GRNLHQF01AFXSQ	vacuolar morphogenesis protein	502	20	5.35216e-36	83.9%	2	F:small GTPase regulator activity; F:binding	-	PTHR12894 (PANTHER), PTHR12894:SF2 (PANTHER)
GRNLHQF01AFXKN	alpha tubulin	348	20	4.34226e-28	97.5%	10	P:'de novo' posttranslational protein folding; C:microtubule; P:protein polymerization; P:GTP catabolic process; P:microtubule-based movement; F:protein binding; F:GTPase activity; F:structural molecule activity; C:cytoplasm; F:GTP binding	-	IPR000217 (PANTHER); IPR008280 (SUPERFAMILY); IPR023123 (G3DSA:1.10.287.GENE3D)
GRNLHQF01AFX5G	aspartyl proteinase	397	20	7.35309e-54	90.25%	2	F:aspartic-type endopeptidase activity; P:proteolysis	EC:3.4.23.0	no IPS match
GRNLHQF01AFWUG	nadh dehydrogenase subunit 5	347	20	2.60747e-50	97.85%	6	F:quinone binding; F:NADH dehydrogenase (ubiquinone) activity; P:transport; C:integral to membrane; P:ATP synthesis coupled electron transport; C:chloroplast thylakoid membrane	EC:1.6.5.3	IPR018393 (PRINTS); PTHR22773 (PANTHER), PTHR22773:SF39 (PANTHER), SignalP-NN(euk) (SIGNALP)
GRNLHQF01AFW3P	ddb1- and cul4-associated factor 6-like	408	20	1.08549e-11	65.85%	7	C:Cul4-RING ubiquitin ligase complex; P:positive regulation of transcription from RNA polymerase II promoter; F:ligand-dependent nuclear receptor transcription coactivator activity; P:protein ubiquitination; F:transferase activity; C:nucleus; F:protein binding	-	IPR001680 (PFAM); IPR015943 (G3DSA:2.130.10.GENE3D); IPR017986 (PROFILE); PTHR15574 (PANTHER)
GRNLHQF01AFVZJ	probable prefoldin subunit 4-like	431	20	2.0378e-17	89.55%	4	P:protein folding; C:prefoldin complex; F:unfolded protein binding; F:chaperone binding	-	IPR002777 (PFAM); IPR016661 (PANTHER); PTHR21100:SF6 (PANTHER)
GRNLHQF01AFU1V	unknown	151	4	1.35618e-14	92.25%	1	C:chloroplast	-	SignalP-NN(euk) (SIGNALP)
GRNLHQF01AFTUY	abc multidrug transporter	365	20	2.9461e-30	85.35%	5	P:transport; C:integral to membrane; F:ATPase activity, coupled to transmembrane movement of substances; P:ATP catabolic process; F:ATP binding	-	no IPS match
GRNLHQF01AFSMP	PREDICTED: uncharacterized protein ynbD	387	11	3.66557e-10	81.91%	2	P:protein dephosphorylation; F:protein tyrosine/serine/threonine phosphatase activity	-	no IPS match
GRNLHQF01AFSGW	phosphoenolpyruvate carboxylase	392	20	5.46922e-67	88.5%	3	P:tricarboxylic acid cycle; F:phosphoenolpyruvate carboxylase activity; P:carbon fixation	EC:4.1.1.31	SignalP-NN(euk) (SIGNALP)
GRNLHQF01AFRFH	cysteine proteinase inhibitor	518	20	6.38995e-26	75.45%	3	P:negative regulation of peptidase activity; F:cysteine-type endopeptidase inhibitor activity; F:peptidase activity	-	IPR000010 (PFAM); IPR018073 (PROSITE); IPR020381 (PRODOM); IPR027214 (PANTHER); G3DSA:3.10.450.10 (GENE3D), PTHR11413:SF3 (PANTHER), SSF54403 (SUPERFAMILY)
GRNLHQF01AFRFC	atp-citrate lyase a-3	285	20	4.97826e-39	98.55%	6	P:acetyl-CoA biosynthetic process; C:citrate lyase complex; F:ATP citrate synthase activity; F:ATP binding; F:succinate-CoA ligase (ADP-forming) activity; F:lyase activity	EC:2.3.3.8; EC:6.2.1.5	SignalP-NN(euk) (SIGNALP)
GRNLHQF01AFRD8	ubiquitin-60s ribosomal protein l40	372	20	3.75593e-12	99.4%	38	P:viral process; P:endosomal transport; P:negative regulation of ubiquitin-protein ligase activity involved in mitotic cell cycle; P:MyD88-independent toll-like receptor signaling pathway; P:positive regulation of I-kappaB kinase/NF-kappaB cascade; F:structural constituent of ribosome; P:DNA repair; P:toll-like receptor 3 signaling pathway; P:M/G1 transition of mitotic cell cycle; P:toll-like rec…	-	IPR000626 (PFAM); IPR019955 (PROFILE); G3DSA:3.10.20.90 (GENE3D), PTHR10666 (PANTHER), SSF54236 (SUPERFAMILY)
GRNLHQF01AFOXC	protein fluorescent in blue chloroplastic-like	425	20	1.66176e-27	93.5%	6	P:chlorophyll biosynthetic process; C:chloroplast envelope; F:protein binding; P:response to singlet oxygen; C:chloroplast thylakoid membrane; P:oxylipin biosynthetic process	-	SignalP-NN(euk) (SIGNALP)
GRNLHQF01AFOOF	rna-directed dna polymerase (reverse transcriptase)	456	20	7.72321e-50	79.05%	6	P:RNA splicing; F:RNA-directed DNA polymerase activity; P:RNA-dependent DNA replication; F:RNA binding; P:mRNA processing; C:chloroplast	EC:2.7.7.49	no IPS match
GRNLHQF01AFOJ6	plant synaptotagmin	284	20	3.00841e-37	83.8%	1	F:protein binding		IPR000008 (PFAM); IPR008973 (SUPERFAMILY); G3DSA:2.60.40.150 (GENE3D), PTHR10774 (PANTHER), PTHR10774:SF2 (PANTHER)
GRNLHQF01AFO74	adp-ribosylation factor 2-like	378	20	1.69018e-20	92.0%	11	P:protein ADP-ribosylation; C:vacuole; F:GTP binding; C:Golgi apparatus; F:protein binding; F:phospholipase activator activity; P:vesicle-mediated transport; P:intracellular protein transport; C:plastid; P:small GTPase mediated signal transduction; F:transporter activity	-	no IPS match
GRNLHQF01AFO36	trna (uracil-5-)-methyltransferase trm9	388	20	8.20683e-12	60.6%	2	C:cytosol; C:nucleus	-	SignalP-NN(euk) (SIGNALP)
GRNLHQF01AFMCL	glucose-6-phosphate 1- partial	225	20	7.12437e-07	91.95%	4	P:glucose metabolic process; F:glucose-6-phosphate dehydrogenase activity; P:oxidation-reduction process; F:NADP binding	EC:1.1.1.49	SignalP-NN(euk) (SIGNALP), tmhmm (TMHMM)
GRNLHQF01AFLGJ	cytochrome c oxidase subunit ii	251	20	8.88751e-18	82.4%	9	C:mitochondrial inner membrane; F:copper ion binding; C:respiratory chain; F:electron carrier activity; F:heme binding; P:transport; C:integral to membrane; P:respiratory electron transport chain; F:cytochrome-c oxidase activity	EC:1.9.3.1	IPR002429 (PFAM); IPR008972 (G3DSA:2.60.40.GENE3D); PTHR22888 (PANTHER), PTHR22888:SF0 (PANTHER)
GRNLHQF01AFLCM	ribosomal protein s3	181	20	4.21267e-28	96.3%	5	C:ribosome; F:structural constituent of ribosome; F:RNA binding; P:translation; C:mitochondrion	-	IPR001351 (G3DSA:3.30.1140.GENE3D); IPR018280 (PROSITE); PTHR11760 (PANTHER), PTHR11760:SF12 (PANTHER)
GRNLHQF01AFL2A	40s ribosomal protein s22	398	20	1.11145e-26	84.2%	3	F:structural constituent of ribosome; C:cytosolic small ribosomal subunit; P:translation	-	IPR000630 (PANTHER); G3DSA:3.30.1490.10 (GENE3D)
GRNLHQF01AFL0N	cytochrome c	266	20	2.72312e-20	85.25%	8	C:cytosol; P:transport; P:electron transport chain; P:apoptotic DNA fragmentation; F:electron transporter, transferring electrons from CoQH2-cytochrome c reductase complex and cytochrome c oxidase complex activity; C:respiratory chain; F:heme binding; C:mitochondrial matrix	-	no IPS match
GRNLHQF01AFKZ0	cofilin actin-depolymerizing factor homolog	344	20	4.03343e-36	76.65%	3	F:actin binding; C:actin cytoskeleton; P:actin filament depolymerization	-	IPR002108 (PFAM); IPR017904 (PRINTS); G3DSA:3.40.20.10 (GENE3D), SSF55753 (SUPERFAMILY)
GRNLHQF01AFKPF	tropomyosin 1	213	20	4.38711e-14	95.85%	7	P:heart development; P:regulation of lamellipodium assembly; C:muscle thin filament tropomyosin; P:pole plasm oskar mRNA localization; F:actin binding; P:dendrite morphogenesis; P:muscle contraction	-	IPR000533 (PFAM); PTHR19269 (PANTHER), PTHR19269:SF11 (PANTHER)
GRNLHQF01AFK7L	transcript antisense to ribosomal rna protein	165	9	4.45143e-06	75.89%	2	C:mitochondrion; P:regulation of cellular respiration	-	no IPS match
GRNLHQF01AFIC3	carbonic anhydrase	408	20	6.15575e-11	84.95%	4	C:cytoplasm; F:zinc ion binding; F:carbonate dehydratase activity; P:carbon utilization	EC:4.2.1.1	no IPS match
GRNLHQF01AFHMS	nadh dehydrogenase	340	20	6.29457e-30	83.15%	4	F:oxidoreductase activity, acting on NAD(P)H, quinone or similar compound as acceptor; C:mitochondrial respiratory chain complex I; P:oxidation-reduction process; F:NADH dehydrogenase activity	EC:1.6.5.0; EC:1.6.99.3	no IPS match
GRNLHQF01AFHJ7	mitochondrial 54s ribosomal protein 44	405	20	9.92687e-09	77.65%	1	C:ribosome	-	no IPS match
GRNLHQF01AFH6H	iron zinc purple acid phosphatase-like	451	20	1.30635e-27	74.3%	1	F:acid phosphatase activity	EC:3.1.3.2	SignalP-NN(euk) (SIGNALP)
GRNLHQF01AFH2R	protein	290	20	3.20171e-29	88.8%	1	C:nucleus	-	no IPS match
GRNLHQF01AFEIR	spermidine synthase	480	20	4.09503e-63	87.6%	2	F:spermidine synthase activity; P:spermidine biosynthetic process	EC:2.5.1.16	no IPS match
GRNLHQF01AFE37	heat shock protein 10 variant 1	251	18	1.38354e-05	74.28%	5	P:protein folding; F:chaperone binding; P:response to stress; F:ATP binding; C:mitochondrion	-	IPR011032 (SUPERFAMILY); IPR020818 (G3DSA:2.30.33.GENE3D)
GRNLHQF01AFCTQ	protein fam40a	404	20	6.51873e-10	74.65%	1	C:nucleus	-	no IPS match
GRNLHQF01AFCBP	non-functional nadph-dependent codeinone reductase 2-like	274	20	3.70787e-29	81.65%	5	F:uronate dehydrogenase activity; F:L-glucuronate reductase activity; F:6'-deoxychalcone synthase activity; P:oxidation-reduction process; F:transferase activity, transferring acyl groups	EC:1.1.1.203; EC:1.1.1.19; EC:2.3.1.170	IPR001395 (PANTHER); IPR018170 (PROSITE); IPR020471 (PRINTS); IPR023210 (G3DSA:3.20.20.GENE3D); PTHR11732:SF34 (PANTHER)
GRNLHQF01AFC3F	ubiquitin-60s ribosomal protein l40 fusion protein	406	20	2.18271e-43	96.25%	8	F:structural constituent of ribosome; P:protein ubiquitination; P:ribosome biogenesis; C:cytosolic large ribosomal subunit; C:nucleus; P:translation; C:mitochondrion; P:DNA repair	-	SignalP-NN(euk) (SIGNALP), tmhmm (TMHMM)
GRNLHQF01AFC1G	farnesylated protein	347	20	1.68272e-31	89.35%	5	P:metal ion transport; F:metal ion binding; F:protein binding; P:heat acclimation; C:plasma membrane	-	PTHR22814 (PANTHER), PTHR22814:SF14 (PANTHER)
GRNLHQF01AFB57	v-type proton atpase subunit d	265	20	3.42215e-28	83.05%	3	P:ATP hydrolysis coupled proton transport; C:proton-transporting V-type ATPase, V0 domain; F:hydrogen-exporting ATPase activity, phosphorylative mechanism	EC:3.6.3.6	IPR002843 (PFAM); IPR016727 (PANTHER); PTHR11028:SF0 (PANTHER)
GRNLHQF01AFB2M	r3h domain containing	351	20	8.57227e-22	68.5%	1	F:nucleic acid binding	-	no IPS match
GRNLHQF01AF9X9	nadh dehydrogenase	189	20	1.49886e-09	96.5%	8	F:electron carrier activity; F:NADH dehydrogenase (ubiquinone) activity; F:iron ion binding; P:transport; C:mitochondrial respiratory chain complex I; F:4 iron, 4 sulfur cluster binding; P:photosynthesis, light reaction; P:electron transport chain	EC:1.6.5.3	SignalP-NN(euk) (SIGNALP)
GRNLHQF01AF9R1	---NA---	299	0			4	F:structural constituent of ribosome; C:ribosome; P:translation; F:5S rRNA binding		IPR005485 (PANTHER); IPR025607 (PFAM); G3DSA:3.30.420.100 (GENE3D)
GRNLHQF01AF9PP	ycf68 protein	408	20	9.43719e-54	79.45%	4	F:metalloendopeptidase activity; P:proteolysis; F:zinc ion binding; C:chloroplast	EC:3.4.24.0	no IPS match
GRNLHQF01AF8PW	aldo keto	314	20	7.27187e-37	84.35%	2	P:oxidation-reduction process; F:pyridoxine:NADP 4-dehydrogenase activity	EC:1.1.1.65	IPR001395 (PANTHER); IPR023210 (G3DSA:3.20.20.GENE3D); PTHR11732:SF12 (PANTHER)
GRNLHQF01AF7X3	cytochrome b5 reductase 4	179	20	7.14447e-11	75.05%	13	F:NAD(P)H oxidase activity; P:oxidation-reduction process; F:cytochrome-b5 reductase activity, acting on NAD(P)H; P:response to antibiotic; P:superoxide metabolic process; P:generation of precursor metabolites and energy; P:glucose homeostasis; P:detection of oxygen; P:insulin secretion; P:cell development; C:perinuclear region of cytoplasm; C:endoplasmic reticulum; F:heme binding	EC:1.6.3.1; EC:1.6.2.2	IPR001199 (G3DSA:3.10.120.GENE3D); PTHR19370 (PANTHER), PTHR19370:SF1 (PANTHER)
GRNLHQF01AF7Q2	u4 u6 small nuclear ribonucleoprotein prp3-like	424	20	9.68723e-40	80.0%	2	F:nucleic acid binding; C:U4/U6 x U5 tri-snRNP complex	-	IPR027104 (PANTHER)
GRNLHQF01AF7EX	gtp binding protein partial	479	20	4.92263e-18	73.4%	6	P:transport; C:intracellular membrane-bounded organelle; P:GTP catabolic process; C:cytoplasmic part; F:nucleotide binding; F:GTPase activity	-	no IPS match
GRNLHQF01AF7DE	protein 60a-like	428	20	2.7959e-39	76.85%	50	P:morphogenesis of a branching epithelium; P:negative regulation of transcription, DNA-dependent; P:positive regulation of bone mineralization; P:inflammatory response; P:negative regulation of neuron differentiation; P:camera-type eye morphogenesis; P:regulation of morphogenesis of a branching structure; P:immune response; P:embryonic organ morphogenesis; P:positive regulation of osteoblast diff…	-	IPR001839 (PFAM); IPR015615 (PANTHER); IPR017948 (PROSITE); G3DSA:2.10.90.10 (GENE3D), PTHR11848:SF55 (PANTHER), SSF57501 (SUPERFAMILY)
GRNLHQF01AF6OH	senescence-associated protein	173	20	9.54036e-10	89.6%	5	C:extracellular region; C:integral to membrane; P:proteolysis; F:serine-type endopeptidase activity; C:plasma membrane	EC:3.4.21.0	SignalP-NN(euk) (SIGNALP)
GRNLHQF01AF6D8	atp binding microtubule motor family protein	450	20	6.5771e-60	94.1%	5	P:microtubule-based movement; F:ATP binding; F:microtubule motor activity; C:microtubule; C:microtubule associated complex	-	IPR001752 (G3DSA:3.40.850.GENE3D); IPR027417 (SUPERFAMILY); PTHR24115 (PANTHER), PTHR24115:SF79 (PANTHER)
GRNLHQF01AF5RI	gras family transcription factor	320	20	8.54387e-39	68.55%	1	P:regulation of transcription, DNA-dependent	-	IPR005202 (PFAM); PTHR31636 (PANTHER), SignalP-NN(euk) (SIGNALP)
GRNLHQF01AF5GC	non-symbiotic hemoglobin class 1	437	20	3.85138e-16	86.05%	6	P:oxygen transport; P:nitrogen fixation; F:oxygen transporter activity; F:heme binding; F:oxygen binding; C:nucleus	-	no IPS match
GRNLHQF01AF4WW	40s ribosomal protein s30	486	1	4.8488e-15	61.0%	3	F:structural constituent of ribosome; C:ribosome; P:translation		IPR006846 (PFAM); PTHR12650 (PANTHER)
GRNLHQF01AF428	fructose-bisphosphate aldolase	264	20	3.9364e-34	89.95%	3	P:glycolysis; C:cytoplasm; F:fructose-bisphosphate aldolase activity	EC:4.1.2.13	IPR000741 (PANTHER); IPR013785 (G3DSA:3.20.20.GENE3D); SSF51569 (SUPERFAMILY)
GRNLHQF01AF3XA	pra1 family protein h-like isoform 1	421	17	2.77492e-07	77.24%	2	C:endoplasmic reticulum; P:vesicle-mediated transport	-	SignalP-NN(euk) (SIGNALP)
GRNLHQF01AF3WF	d-xylose-proton symporter-like chloroplastic-like	428	20	3.83231e-09	96.55%	7	C:chloroplast envelope; P:transmembrane transport; F:sugar:hydrogen symporter activity; P:carbohydrate transport; C:integral to membrane; P:oxidation-reduction process; F:2-alkenal reductase [NAD(P)] activity	EC:1.3.1.74	IPR005828 (PFAM); PTHR24063 (PANTHER), PTHR24063:SF150 (PANTHER), SignalP-NN(euk) (SIGNALP), tmhmm (TMHMM)
GRNLHQF01AF34K	dna-directed rna polymerases and iii kda polypeptide	524	20	1.55608e-47	99.4%	4	F:DNA-directed RNA polymerase activity; P:transcription, DNA-dependent; C:RNA polymerase complex; F:DNA binding	EC:2.7.7.6	IPR006110 (PFAM); IPR006111 (PIR); IPR012293 (G3DSA:3.90.940.GENE3D); IPR020708 (PROSITE); PTHR10773:SF8 (PANTHER)
GRNLHQF01AF2FY	ribosomal protein l37a	259	20	3.06504e-28	89.7%	3	C:ribosome; F:structural constituent of ribosome; P:translation	-	IPR002674 (PFAM); IPR011331 (G3DSA:2.20.25.GENE3D); IPR011332 (SUPERFAMILY); PTHR11517 (PANTHER)
GRNLHQF01AF1OJ	chloroplast 30s ribosomal protein	198	1	7.79837e-06	91.0%	3	C:ribosome; F:structural constituent of ribosome; P:translation	-	no IPS match
GRNLHQF01AF1HY	fatty acid binding protein	469	9	0.000383304	64.67%	1	F:binding	-	IPR012674 (G3DSA:2.40.128.GENE3D)
GRNLHQF01AF0Z0	photosystem i apoprotein a2	340	20	1.53997e-17	93.0%	10	F:metal ion binding; P:transport; P:protein-chromophore linkage; F:chlorophyll binding; F:4 iron, 4 sulfur cluster binding; C:integral to membrane; C:photosystem I; P:photosynthesis; C:chloroplast thylakoid membrane; P:electron transport chain	-	SignalP-NN(euk) (SIGNALP)
GRNLHQF01AF0O3	probable lrr receptor-like serine threonine-protein kinase at1g53440-like	356	20	1.63672e-07	78.1%	3	P:protein phosphorylation; F:ATP binding; F:protein serine/threonine kinase activity	EC:2.7.11.0	no IPS match
GRNLHQF01AF0H1	cell wall-associated partial	361	14	1.07675e-24	87.0%	2	C:mitochondrion; C:chloroplast	-	no IPS match
GRNLHQF01AF02D	senescence-associated protein	347	18	8.55287e-23	75.83%	1	F:oxidoreductase activity	-	no IPS match
GRNLHQF01AF01A	lim and sh3 domain protein	263	20	2.05856e-20	78.95%	1	F:zinc ion binding	-	IPR000900 (PFAM); PTHR11039 (PANTHER)
GRNLHQF01AEZX2	ribosomal protein s4	230	20	5.19501e-15	91.85%	6	P:mitotic spindle elongation; F:structural constituent of ribosome; C:lipid particle; C:cytosolic small ribosomal subunit; P:translation; F:rRNA binding	-	SignalP-NN(euk) (SIGNALP)
GRNLHQF01AEZVO	hypothetical protein VITISV_043989	232	17	1.03089e-06	71.53%	3	F:nucleic acid binding; P:transmembrane transport; F:transmembrane transporter activity	-	no IPS match
GRNLHQF01AEZMP	---NA---	318	0			2	P:response to stress; P:response to water stimulus		IPR000167 (PFAM)
GRNLHQF01AEZFQ	hydrophobic protein lti6b	416	7	0.00302379	80.57%	1	C:integral to membrane	-	no IPS match
GRNLHQF01AEZDV	atp synthase cf0 subunit iii	359	20	1.92497e-08	98.9%	9	F:proton-transporting ATP synthase activity, rotational mechanism; C:integral to membrane; P:ATP synthesis coupled proton transport; C:proton-transporting V-type ATPase, V0 domain; F:lipid binding; C:proton-transporting ATP synthase complex, coupling factor F(o); C:chloroplast thylakoid membrane; P:ATP hydrolysis coupled proton transport; C:plastid membrane	-	no IPS match
GRNLHQF01AEY7V	cleavage and polyadenylation specificity factor cpsf30-like	292	20	2.78219e-09	88.15%	6	F:endonuclease activity; C:mRNA cleavage and polyadenylation specificity factor complex; F:RNA binding; F:zinc ion binding; F:calmodulin binding; P:RNA processing	-	SignalP-NN(euk) (SIGNALP), tmhmm (TMHMM)
GRNLHQF01AEWEP	l-lactate dehydrogenase	133	20	6.888e-15	91.05%	4	F:heme binding; F:oxidoreductase activity; P:oxidation-reduction process; F:FMN binding	-	IPR001199 (G3DSA:3.10.120.GENE3D); PTHR10578 (PANTHER), PTHR10578:SF10 (PANTHER)
GRNLHQF01AETPF	ribosomal protein l26	351	20	2.7275e-26	84.05%	3	F:structural constituent of ribosome; C:large ribosomal subunit; P:translation	-	IPR005756 (PANTHER); IPR008991 (SUPERFAMILY); IPR014722 (G3DSA:2.30.30.GENE3D)
GRNLHQF01AETJL	hypothetical protein SNOG_11728	365	1	4.64364e-19	76.0%	2	P:dephosphorylation; F:phosphatase activity	EC:3.1.3.0	no IPS match
GRNLHQF01AEQYN	cytochrome p450 liketbp	381	20	5.12527e-34	74.55%	2	C:mitochondrion; P:regulation of cellular respiration	-	no IPS match
GRNLHQF01AEKTA	---NA---	328	0			3	F:structural constituent of ribosome; C:ribosome; P:translational elongation		IPR001813 (PFAM)
GRNLHQF01AEKL8	---NA---	291	0			1	F:metal ion binding		IPR000347 (PFAM)
GRNLHQF01AEED3	hemoglobin subunit alpha-2	115	13	7.46911e-12	84.23%	4	F:iron ion binding; F:substrate-specific transporter activity; C:cell part; P:sodium ion transport	-	no IPS match
GRNLHQF01AE9QQ	gdsl esterase lipase at5g33370-like	365	20	1.33187e-07	94.8%	2	P:lipid metabolic process; F:hydrolase activity, acting on ester bonds	-	SignalP-NN(euk) (SIGNALP), tmhmm (TMHMM)
GRNLHQF01AE87V	microtubule-associated protein rp eb family member 1	270	20	0.000102718	75.4%	13	P:mitotic spindle elongation; F:microtubule binding; C:microtubule associated complex; P:flight behavior; P:spindle assembly; P:sensory organ development; C:spindle microtubule; P:establishment of mitotic spindle localization; P:chromosome segregation; C:cytoplasmic microtubule; P:pseudocleavage involved in syncytial blastoderm formation; P:sensory perception of sound; P:establishment or maintena…	-	IPR004953 (PFAM); IPR027328 (PANTHER); PTHR10623:SF6 (PANTHER)
GRNLHQF01AE86U	adp atp translocase 3-like	268	4	0.000326817	87.0%	5	F:binding; C:mitochondrial inner membrane; P:transmembrane transport; C:integral to membrane; F:transporter activity	-	no IPS match
GRNLHQF01AE85V	vacuolar atp synthase subunit b	490	20	9.97855e-06	82.05%	6	P:plasma membrane ATP synthesis coupled proton transport; F:proton-transporting ATP synthase activity, rotational mechanism; F:ATP binding; F:proton-transporting ATPase activity, rotational mechanism; P:ATP hydrolysis coupled proton transport; C:proton-transporting V-type ATPase, V1 domain	-	no IPS match
GRNLHQF01AE843	transcript antisense to ribosomal rna protein	277	17	7.06518e-12	67.35%	2	C:mitochondrion; P:regulation of cellular respiration	-	no IPS match
GRNLHQF01AE836	14-3-3 zeta	372	20	1.01364e-53	97.4%	1	F:protein domain specific binding	-	IPR000308 (PRINTS); IPR023409 (PROSITE); IPR023410 (G3DSA:1.20.190.GENE3D); PTHR18860:SF0 (PANTHER), SignalP-NN(euk) (SIGNALP)
GRNLHQF01AE6VF	---NA---	229	0			3	F:structural constituent of ribosome; C:ribosome; P:translation		IPR002132 (PANTHER); IPR022803 (G3DSA:3.30.1440.GENE3D)
GRNLHQF01AE6G8	pinus taeda anonymous locus 2_6428_01 genomic sequence	261	20	1.68922e-14	83.15%	6	C:endomembrane system; F:transferase activity, transferring acyl groups; P:very long-chain fatty acid metabolic process; P:cuticle development; C:membrane; P:fatty acid elongation	-	IPR016038 (G3DSA:3.40.47.GENE3D); PTHR31561 (PANTHER)
GRNLHQF01AE5ZR	cleavage and polyadenylation specificity factor subunit 1	429	20	8.29048e-28	72.1%	8	F:mRNA 3'-UTR binding; P:mRNA cleavage; P:termination of RNA polymerase II transcription; P:mRNA polyadenylation; F:protein binding; P:mRNA splicing, via spliceosome; P:mRNA export from nucleus; C:mRNA cleavage and polyadenylation specificity factor complex	-	PTHR10644 (PANTHER), PTHR10644:SF2 (PANTHER)
GRNLHQF01AE5YJ	pollen-specific leucine-rich repeat extensin-like protein 1-like	348	20	4.78429e-28	86.45%	2	C:cytoplasmic membrane-bounded vesicle; F:structural constituent of cell wall	-	G3DSA:3.80.10.10 (GENE3D), PTHR24420 (PANTHER), PTHR24420:SF491 (PANTHER)
GRNLHQF01AE5EZ	protein	164	20	1.70398e-08	78.45%	2	C:endomembrane system; C:cytoplasmic membrane-bounded vesicle	-	IPR018625 (PFAM)
GRNLHQF01AE3JK	40s ribosomal protein s27	404	20	1.18382e-36	92.55%	4	C:ribosome; F:metal ion binding; F:structural constituent of ribosome; P:translation	-	IPR000592 (PRODOM); IPR011332 (SUPERFAMILY); IPR023407 (G3DSA:2.20.25.GENE3D); PTHR11594:SF0 (PANTHER)
GRNLHQF01AE2TV	derlin- -like	272	20	1.43845e-12	96.9%	3	C:integral to membrane; C:endoplasmic reticulum membrane; P:response to stress	-	SignalP-NN(euk) (SIGNALP), tmhmm (TMHMM)
GRNLHQF01AE25D	lipid transfer protein	419	20	1.94731e-27	81.1%	3	P:response to stimulus; F:lipid binding; P:lipid transport	-	IPR000528 (PRINTS); IPR016140 (SUPERFAMILY); G3DSA:1.10.110.10 (GENE3D)
GRNLHQF01AE20M	ribosomal protein s15a	238	20	1.91068e-41	97.05%	11	P:mitotic spindle elongation; P:response to virus; P:positive regulation of cell cycle; C:mitochondrion; P:brain development; F:structural constituent of ribosome; P:translational elongation; C:cytosolic small ribosomal subunit; P:positive regulation of cell proliferation; C:lipid particle; P:embryo development	-	IPR000630 (PANTHER); G3DSA:3.30.1370.30 (GENE3D)
GRNLHQF01AE14A	pyruvate dehydrogenase e1 component subunit alpha-like	480	20	1.19573e-19	89.3%	5	C:chloroplast envelope; F:pyruvate dehydrogenase (acetyl-transferring) activity; P:glycolysis; C:cytosol; P:oxidation-reduction process	EC:1.2.4.1	no IPS match
